# Supplementary material for: Reprogramming of pro-inflammatory human macrophages to an anti-inflammatory phenotype by bile acids
Source: Sci Rep. 2018 Jan 10;8:255. doi: 10.1038/s41598-017-18305-x (PMC5762890; doi:10.1038/s41598-017-18305-x)
Supplement: Supplementary file 2 — Data S1 [file 41598_2017_18305_MOESM2_ESM.xls]

## Sheet: LPS-induced transcripts
Reprogramming of pro-inflammatory human macrophages to an anti-inflammatory phenotype by bile acids. Marianne Wammers, Anna-Kathrin Schupp, Johannes G. Bode, Christian Ehlting, Stephanie Wolf, René Deenen, Karl Köhrer, Dieter Häussinger, Dirk Graf
Supplementary Data 1
Fold-Changes and p-values of all LPS - responsive genes (p ≤ 0.01 and fold ≥3) in human macrophages.
Gene Symbol	Gene Title	LPSvsDMSO.p	LPS+TLCvsDMSO.p	TLCvsDMSO.p	LPS+TLCvsLPS.p	RefSeq Transcript ID	UniGene ID
ABCC5	ATP-binding cassette, sub-family C (CFTR/MRP), member 5	0.000577577	0.000142361	0.192864	0.249001	NM_001023587	Hs.728765
ABHD10	abhydrolase domain containing 10	0.000583965	0.000113065	0.636883	0.560337	NM_018394	Hs.477115
ABHD15	abhydrolase domain containing 15	0.000120164	5.61472e-05	0.00817262	0.101294	NM_198147	Hs.106510
ABL2	v-abl Abelson murine leukemia viral oncogene homolog 2	4.49084e-06	1.24915e-05	0.678947	0.238404	NM_001136000	Hs.159472
ABTB2	ankyrin repeat and BTB (POZ) domain containing 2	1.83038e-07	1.26191e-07	0.679663	0.269195	NM_145804	Hs.23361
ACSL1	acyl-CoA synthetase long-chain family member 1	7.96057e-07	7.41014e-07	0.987722	0.325144	NM_001995	Hs.406678
ACSL4	Acyl-CoA synthetase long-chain family member 4	2.25594e-06	6.05024e-08	0.421988	0.000562109	NM_004458 /// NM_022977	Hs.268785
ADA	adenosine deaminase	1.58643e-05	2.90507e-05	0.54207	0.788909	NM_000022	Hs.654536
ADAM19	ADAM metallopeptidase domain 19	0.00157417	6.71997e-05	0.724568	0.0612326	NM_023038 /// NM_033274	Hs.483944
ADAMTS4	ADAM metallopeptidase with thrombospondin type 1 motif, 4	1.07357e-07	4.55229e-09	not detected	0.00523977	NM_005099	Hs.211604
ADAP2	ArfGAP with dual PH domains 2	6.00294e-06	7.52458e-08	0.0013119	0.00869429	NM_018404	Hs.514063
ADAR	adenosine deaminase, RNA-specific	3.42153e-05	6.47692e-05	0.704533	0.617491	NM_001025107	Hs.12341
ADM	adrenomedullin	1.59051e-07	1.73937e-07	0.727883	0.211535	NM_001124	Hs.441047
ADORA2A	adenosine A2a receptor	8.69339e-06	7.41491e-06	0.632163	0.752297	NM_000675	Hs.197029
ADORA3	adenosine A3 receptor	0.000738524	1.76082e-09	0.00166558	0.193476	NM_000677	Hs.281342
ADRB2	adrenoceptor beta 2, surface	5.69016e-05	6.22213e-07	2.62533e-05	0.00293932	NM_000024	Hs.2551
AFF4	AF4/FMR2 family, member 4	8.03588e-06	1.38233e-05	0.169748	0.27573	NM_014423	Hs.519313
AGGF1	angiogenic factor with G patch and FHA domains 1	3.83246e-05	3.83202e-05	0.706861	0.1824	NM_018046	Hs.634849
AIM2	absent in melanoma 2	0.000664908	0.000643831	0.112497	0.678117	NM_004833	Hs.733411
AK4 /// LOC100507855	adenylate kinase 4 /// adenylate kinase isoenzyme 4, mitochondrial-like	0.000647311	0.00137475	0.582062	0.25988	NM_001005353	Hs.10862
AKAP2 /// PALM2-AKAP2	A kinase (PRKA) anchor protein 2 /// PALM2-AKAP2 readthrough	4.54242e-05	0.000100915	0.757315	0.0785244	NM_001004065	Hs.591908
ALCAM	activated leukocyte cell adhesion molecule	6.02053e-06	1.64155e-05	0.0893736	0.0100121	NM_001243280	Hs.714046
ALK	anaplastic lymphoma receptor tyrosine kinase	0.000226252	2.32417e-05	0.00616804	0.0106031	NM_004304	Hs.654469
ALPK2	alpha-kinase 2	0.000229359	0.000102539	0.0482249	0.719529	NM_052947	Hs.628152
AMACR /// C1QTNF3	alpha-methylacyl-CoA racemase /// C1q and tumor necrosis factor related protein 3 C1QTNF3-AMACR	1.85534e-05	4.61502e-05	0.684148	0.267264	NM_001167595	Hs.171929
AMOTL2	angiomotin like 2	2.45647e-07	5.82773e-06	0.812231	0.00102694	NM_016201	Hs.426312
AMPD3	adenosine monophosphate deaminase 3	2.26552e-06	1.48337e-06	0.677507	0.710886	NM_000480	Hs.501890
ANGPTL4	angiopoietin-like 4	1.29921e-06	1.37965e-09	0.649316	0.000833557	NM_001039667	Hs.9613
ANKLE2	ankyrin repeat and LEM domain containing 2	5.73387e-06	3.16112e-06	0.569987	0.952089	NM_015114	Hs.654628
ANKRD22	ankyrin repeat domain 22	5.86796e-06	4.26944e-06	not detected	0.949644	NM_144590	Hs.217484
ANP32D	acidic (leucine-rich) nuclear phosphoprotein 32 family, member D	2.68152e-05	0.00184412	0.014416	0.00622581	NM_012404	Hs.532658
ANXA1	annexin A1	8.89016e-05	4.30328e-06	0.000202919	0.039117	NM_000700	Hs.494173
AP1S3	adaptor-related protein complex 1, sigma 3 subunit	0.000163996	0.00153961	0.614435	0.249613	NM_001039569 /// NM_178814	Hs.632555
AP3M2	adaptor-related protein complex 3, mu 2 subunit	1.69187e-05	1.78465e-05	0.347666	0.402114	NM_001134296 /// NM_006803	Hs.654529
APOBEC3A /_B	apolipoprotein B mRNA editing enzyme, catalytic polypeptide-like 3A / APOBEC3B deletion hybrid	9.15653e-08	4.78519e-07	0.00227745	5.35509e-05	NM_001193289	Hs.226307
APOL1 /// APOL2	apolipoprotein L, 1 /// apolipoprotein L, 2	4.63696e-07	1.58051e-06	0.0316376	0.587217	NM_001136540	Hs.474740
APOL2	apolipoprotein L, 2	1.17598e-05	2.86477e-05	0.227675	0.161529	NM_030882 /// NM_145637	Hs.474740
APOL3	apolipoprotein L, 3	3.23697e-05	0.000136708	0.333574	0.276762	NM_014349	Hs.474737
APOL6	apolipoprotein L, 6	2.14278e-06	1.01152e-05	0.0138412	0.211392	NM_030641	Hs.257352
APPL2	adaptor protein, phosphotyrosine interaction, PH domain and leucine zipper containing 2	1.20039e-05	6.88269e-07	0.00851096	0.0584876	NM_001251904	Hs.506603
AQP9	aquaporin 9	0.000193597	0.00012306	0.563426	0.343507	NM_020980	Hs.104624
ARAP2	ArfGAP with RhoGAP domain, ankyrin repeat and PH domain 2	8.06159e-07	2.45799e-07	0.0408629	0.150054	NM_015230 /// NM_139182	Hs.479451
AREG /// AREGB	amphiregulin /// amphiregulin B	4.63122e-08	2.20319e-05	0.0041862	0.132198	NM_001657 /// XM_001125684	Hs.270833
ARHGAP12	Rho GTPase activating protein 12	3.10143e-06	5.44079e-06	0.449836	0.509357	NM_018287	Hs.499264
ARHGAP30	Rho GTPase activating protein 30	5.70039e-05	2.72302e-06	0.862845	0.589587	NM_001025598 /// NM_181720	Hs.389374
ARHGAP35	Rho GTPase activating protein 35	0.000179114	3.30666e-06	0.0580631	0.570574	NM_004491 /// NM_024342	Hs.509447
ARID3B	AT rich interactive domain 3B (BRIGHT-like)	3.67904e-05	0.00047623	0.000334358	0.092398	NM_006465	Hs.655532
ARID4A	AT rich interactive domain 4A (RBP1-like)	0.0003709	4.21623e-05	0.214869	0.290349	NM_002892	Hs.161000
ARID5A	AT rich interactive domain 5A (MRF1-like)	1.09058e-06	7.82776e-06	0.368653	0.000803773	NM_006673 /// NM_212481	Hs.920
ARL11	ADP-ribosylation factor-like 11	0.000143804	2.82915e-06	0.00593954	0.645032	NM_138450	Hs.558599
ARL4C	ADP-ribosylation factor-like 4C	5.08008e-07	3.84787e-07	1.90911e-05	0.0242664	NM_005737	Hs.111554
ARL5B	ADP-ribosylation factor-like 5B	1.24435e-07	1.62594e-06	0.687991	0.0226828	NM_178815	Hs.25362
ARRDC2	arrestin domain containing 2	0.000648362	3.07428e-05	0.127626	0.676701	NM_001025604 /// NM_015683	Hs.515249
ATF3	activating transcription factor 3	0.00017327	0.00222072	0.270121	0.000485829	NM_001030287	Hs.460
ATG4C	autophagy related 4C, cysteine peptidase	7.86192e-05	1.14737e-05	0.118786	0.432459	NM_032852 /// NM_178221	Hs.7353
ATP2B1	ATPase, Ca++ transporting, plasma membrane 1	1.27058e-07	1.21265e-07	0.112555	0.00901042	NM_001001323 /// NM_001682	Hs.506276
ATXN7L1	ataxin 7-like 1	3.21031e-06	2.60053e-06	0.830648	0.312318	NM_020725	Hs.489603
AVPI1	arginine vasopressin-induced 1	2.78853e-05	2.78782e-06	0.00105189	0.247636	NM_021732	Hs.23918
B3GALNT1	beta-1,3-N-acetylgalactosaminyltransferase 1 (globoside blood group)	2.56757e-05	2.33567e-07	0.000982543	0.236491	NM_001038628	Hs.418062
B3GNT1	UDP-GlcNAc:betaGal beta-1,3-N-acetylglucosaminyltransferase 1	0.000371578	9.76159e-05	0.215163	0.348483	NM_006876	Hs.8526
B4GALT1	UDP-Gal:betaGlcNAc beta 1,4- galactosyltransferase, polypeptide 1	1.3598e-05	1.31998e-05	0.159556	0.339451	NM_001497	Hs.272011
B4GALT5	UDP-Gal:betaGlcNAc beta 1,4- galactosyltransferase, polypeptide 5	2.15852e-06	5.66641e-06	0.489158	0.00916177	NM_004776	Hs.370487
BAALC	brain and acute leukemia, cytoplasmic	0.00183344	0.00284144	0.671074	0.426472	NM_001024372 /// NM_024812	Hs.533446
BACH1 /// GRIK1-AS2	BTB and CNC homology 1, basic leucine zipper transcription factor 1 /// GRIK1 antisense RNA 2	6.09144e-07	1.5907e-08	0.0173635	0.186987	NM_001011545	Hs.659368
BAMBI	BMP and activin membrane-bound inhibitor homolog (Xenopus laevis)	0.000784195	0.00369528	0.314467	0.688705	NM_012342	Hs.533336
BATF	basic leucine zipper transcription factor, ATF-like	6.84345e-08	1.4663e-07	0.0413491	0.401501	NM_006399	Hs.509964
BATF2	basic leucine zipper transcription factor, ATF-like 2	0.000217872	0.00153984	0.687855	0.746693	NM_138456	Hs.124840
BATF3	basic leucine zipper transcription factor, ATF-like 3	2.93264e-07	1.66359e-07	0.13945	0.61952	NM_018664	Hs.62919
BAZ1A	bromodomain adjacent to zinc finger domain, 1A	9.7715e-08	1.12438e-06	0.945973	0.0213678	NM_013448 /// NM_182648	Hs.509140
BBS10	Bardet-Biedl syndrome 10	0.000290475	0.000124217	0.48813	0.103718	NM_024685	Hs.96322
BBS5	Bardet-Biedl syndrome 5	0.000127089	8.3221e-05	0.902916	0.699293	NM_152384	Hs.233398
BCL11A	B-cell CLL/lymphoma 11A (zinc finger protein)	3.43205e-05	0.000256695	0.107321	0.163935	NM_018014	Hs.370549
BCL2	B-cell CLL/lymphoma 2	4.97096e-05	0.000497517	0.000224728	0.0604966	NM_000633 /// NM_000657	Hs.150749
BCL2A1	BCL2-related protein A1	7.59915e-08	5.60856e-08	0.00612653	0.0299091	NM_001114735 /// NM_004049	Hs.227817
BCL2L14	BCL2-like 14 (apoptosis facilitator)	2.5014e-05	7.76065e-05	0.886295	0.27027	NM_030766	Hs.210343
BCL3	B-cell CLL/lymphoma 3	1.0337e-06	3.19237e-07	0.00439695	0.0510391	NM_005178	Hs.31210
BIRC3	baculoviral IAP repeat containing 3	1.63612e-09	9.84243e-09	0.549399	0.310566	NM_001165 /// NM_182962	Hs.127799
BLNK	B-cell linker	8.49457e-05	1.73312e-06	0.00101907	0.164199	NM_001114094	Hs.665244
BMP2	bone morphogenetic protein 2	0.000169704	0.000624053	0.443678	0.778016	NM_001200	Hs.73853
BMP6	bone morphogenetic protein 6	3.69589e-05	2.00608e-07	0.00513174	0.000136526	NM_001718	Hs.285671
BOLA1	bolA homolog 1 (E. coli)	3.87119e-05	6.52225e-06	0.2561	0.313424	NM_016074	Hs.13880
BORA	bora, aurora kinase A activator	0.000134318	0.000362062	0.401524	0.0276317	NM_024808	Hs.643464
BRD3	bromodomain containing 3	0.000120861	0.000289619	0.203259	0.0490435	NM_007371	Hs.731561
BRD8	bromodomain containing 8	0.000131374	0.000241397	0.000797087	0.0416432	NM_001164326	Hs.519337
BTG1	B-cell translocation gene 1, anti-proliferative	3.19446e-06	1.39719e-06	4.88395e-06	0.0754417	NM_001731	Hs.255935
BTG3	BTG family, member 3	0.00021039	0.000614591	0.906561	0.181138	NM_001130914 /// NM_006806	Hs.473420
C10orf10	chromosome 10 open reading frame 10	2.18854e-07	2.56307e-06	0.512801	0.0127154	NM_007021	Hs.93675
C10orf116	chromosome 10 open reading frame 116	1.84922e-05	0.000155646	0.323015	0.769288	NM_006829	Hs.642660
C11orf96	chromosome 11 open reading frame 96	1.72228e-06	5.37091e-06	not detected	0.47948	NM_001145033	Hs.530443
C12orf5	chromosome 12 open reading frame 5	0.00178924	0.000920202	0.471606	0.517401	NM_020375	Hs.504545
C12orf61	chromosome 12 open reading frame 61	5.21348e-07	7.56593e-07	0.866971	0.338386	NM_175895	Hs.375881
C12orf76	chromosome 12 open reading frame 76	0.000148768	4.0497e-06	0.0397635	0.605278	NM_207435	Hs.44817
C15orf23	chromosome 15 open reading frame 23	2.61433e-05	4.02359e-06	0.720478	0.102727	NM_001142761	Hs.525796
C15orf52	chromosome 15 open reading frame 52	0.00045617	1.97679e-06	0.482749	0.29061	NM_207380	Hs.32433
C16orf54	chromosome 16 open reading frame 54	0.000754765	2.61911e-05	0.185329	0.515602	NM_175900	Hs.331095
C17orf103	chromosome 17 open reading frame 103	4.31087e-05	9.68855e-06	0.0310503	0.95606	NM_152914	Hs.654713
C17orf96	chromosome 17 open reading frame 96	1.13302e-07	4.25202e-07	0.0614842	0.162395	NM_001130677	Hs.445574
C18orf1	chromosome 18 open reading frame 1	0.000295055	0.00123345	0.458269	0.347341	NM_001003674	Hs.731853
C20orf72	chromosome 20 open reading frame 72	3.45325e-05	1.26171e-06	0.0464742	0.700493	NM_052865	Hs.320823
C21orf91	chromosome 21 open reading frame 91	1.57194e-05	9.30448e-06	0.984319	0.211979	NM_001100420	Hs.293811
C22orf29	chromosome 22 open reading frame 29	4.3302e-05	1.54771e-07	0.00603684	0.604418	NM_024627
C2CD4B	C2 calcium-dependent domain containing 4B	1.55057e-06	3.20756e-06	0.225563	0.35234	NM_001007595	Hs.144372
C2orf18	chromosome 2 open reading frame 18	2.7312e-06	4.13036e-07	0.979519	0.438181	NM_017877	Hs.516034
C2orf55	chromosome 2 open reading frame 55	4.26934e-05	3.00619e-06	0.00326408	0.536667	NM_207362	Hs.469398
C2orf68	chromosome 2 open reading frame 68	3.31279e-05	2.14917e-05	0.474723	0.975017	NM_001013649	Hs.516159
C3orf52	chromosome 3 open reading frame 52	2.46743e-06	6.62038e-06	not detected	0.00957338	NM_001171747 /// NM_024616	Hs.434247
C3orf58	chromosome 3 open reading frame 58	6.02787e-06	9.30045e-06	0.387397	0.319737	NM_001134470 /// NM_173552	Hs.288954
C3orf62 /// MIR4271	chromosome 3 open reading frame 62 /// microRNA 4271	1.46443e-06	8.84039e-07	0.0217222	0.0815319	NM_198562 /// NR_036233	Hs.403828
C5orf54	chromosome 5 open reading frame 54	9.8903e-05	0.000250214	0.462268	0.0330001	NM_022090	Hs.529464
CA13 /// LOC100507258	carbonic anhydrase XIII /// uncharacterized LOC100507258	0.00013209	5.15555e-05	0.885772	0.356509	NM_198584	Hs.127189
CACNA1A	calcium channel, voltage-dependent, P/Q type, alpha 1A subunit	0.000537236	0.00171727	0.770983	0.446271	NM_000068	Hs.501632
CALHM2	calcium homeostasis modulator 2	6.02925e-05	1.58203e-06	0.252426	0.163483	NM_015916	Hs.241545
CAMK2G	calcium/calmodulin-dependent protein kinase II gamma	0.000197487	0.000314889	0.352637	0.391497	NM_001204492	Hs.523045
CAMKK1	calcium/calmodulin-dependent protein kinase kinase 1, alpha	6.22515e-05	1.87959e-07	0.0283038	0.815178	NM_032294	Hs.8417
CAPSL	calcyphosine-like	2.7567e-06	2.03713e-07	0.126277	0.000494953	NM_001042625 /// NM_144647	Hs.55150
CASP4	caspase 4, apoptosis-related cysteine peptidase	4.29224e-06	2.38984e-05	0.813375	0.361685	NM_001225	Hs.138378
CASP5	caspase 5, apoptosis-related cysteine peptidase	7.53201e-08	3.02814e-08	not detected	0.76225	NM_001136109	Hs.213327
CCDC112	coiled-coil domain containing 112	4.11369e-06	9.98798e-07	0.00672679	0.332649	NM_001040440 /// NM_152549	Hs.436121
CCL14 //CCL15	chemokine (C-C motif) ligand 14 // chemokine (C-C motif) ligand 15	0.00155509	0.000347148	0.279789	0.0965437	NM_004166	Hs.272493
CCL15	chemokine (C-C motif) ligand 15	2.04418e-05	8.52952e-06	0.735341	0.0838184	NM_004167	Hs.272493
CCL19	chemokine (C-C motif) ligand 19	2.11062e-07	8.25023e-08	0.699687	0.122981	NM_006274	Hs.50002
CCL20	chemokine (C-C motif) ligand 20	0.000114791	0.000146641	0.856536	0.613615	NM_001130046 /// NM_004591	Hs.75498
CCL23	chemokine (C-C motif) ligand 23	2.3907e-06	9.76945e-08	0.0283138	0.343929	NM_005064 /// NM_145898	Hs.169191
CCL3	chemokine (C-C motif) ligand 3	3.17013e-06	7.60867e-06	0.00308903	0.0663196	NM_002983	Hs.514107
CCL3L1 /// CCL3L3	chemokine (C-C motif) ligand 3-like 1 /// chemokine (C-C motif) ligand 3-like 3	1.56428e-07	7.18627e-07	0.010913	0.0610399	NM_001001437 /// NM_021006	Hs.512683
CCL4 /L1 /L2	chemokine (C-C motif) ligand 4 /// chemokine (C-C motif) ligand 4-like 1 / 2	0.000201151	0.000308419	0.0255532	0.313819	NM_001001435	Hs.75703
CCL4L1 /// CCL4L2	chemokine (C-C motif) ligand 4-like 1 /// chemokine (C-C motif) ligand 4-like 2	1.92296e-05	3.33103e-05	0.0229407	0.135842	NM_001001435 /// NM_207007	Hs.661942
CCL5	chemokine (C-C motif) ligand 5	5.20684e-11	1.84561e-10	0.0194327	0.00466014	NM_002985	Hs.514821
CCL8	chemokine (C-C motif) ligand 8	0.00175024	0.0104584	0.320384	0.0294248	NM_005623	Hs.271387
CCNB1	cyclin B1	8.03653e-05	1.60555e-05	0.70883	0.984515	NM_031966	Hs.23960
CCNG2	cyclin G2	7.54291e-05	0.000449175	0.00772229	0.0148959	NM_004354	Hs.740456
CCNJ	cyclin J	6.36635e-07	7.48957e-05	0.0986121	0.103142	NM_001134375	Hs.596479
CCR5	chemokine (C-C motif) receptor 5 (gene/pseudogene)	3.02148e-05	3.79962e-05	0.0909897	0.104316	NM_000579 /// NM_001100168	Hs.450802
CCR7	chemokine (C-C motif) receptor 7	1.0586e-09	4.92424e-09	0.206446	0.395811	NM_001838	Hs.370036
CCRL2	chemokine (C-C motif) receptor-like 2	1.15205e-06	7.69702e-06	0.185299	0.160789	NM_001130910 /// NM_003965	Hs.535713
CCRN4L	CCR4 carbon catabolite repression 4-like (S. cerevisiae)	4.24443e-07	1.26482e-06	not detected	0.324547	NM_012118	Hs.656047
CCSAP	centriole, cilia and spindle-associated protein	1.7997e-05	1.37691e-06	0.0678638	0.500806	NM_145257	Hs.740385
CD180	CD180 molecule	5.65872e-06	7.41693e-09	0.000285682	0.121584	NM_005582	Hs.87205
CD200R1	CD200 receptor 1	1.66389e-05	7.45488e-08	2.2201e-06	0.0190189	NM_138806	Hs.309158
CD274	CD274 molecule	3.87075e-10	4.87811e-10	0.0620159	0.221279	NM_001267706	Hs.521989
CD38	CD38 molecule	1.05076e-05	3.01204e-05	0.713777	0.136009	NM_001775	Hs.479214
CD40	CD40 molecule, TNF receptor superfamily member 5	4.27103e-08	9.18534e-08	0.0238198	0.0855273	NM_001250 /// NM_152854	Hs.472860
CD44	CD44 molecule (Indian blood group)	2.6952e-06	2.5757e-06	0.555881	0.667415	NM_000610	Hs.502328
CD48	CD48 molecule	3.97717e-08	1.23297e-07	0.00719947	0.291428	NM_001256030 /// NM_001778	Hs.243564
CD69	CD69 molecule	3.64116e-05	0.00156402	not detected	0.210561	NM_001781	Hs.208854
CD80	CD80 molecule	7.4169e-06	2.62399e-05	0.426191	0.00356243	NM_005191	Hs.838
CD83	CD83 molecule	1.47902e-05	1.65146e-05	0.614818	0.445563	NM_001040280	Hs.595133
CDC42EP2	CDC42 effector protein (Rho GTPase binding) 2	1.78751e-07	1.64191e-06	0.366	0.0531902	NM_006779	Hs.343380
CDC42EP4	CDC42 effector protein (Rho GTPase binding) 4	4.10672e-06	1.29098e-06	0.049521	0.0702367	NM_012121	Hs.3903
CDKN1A	cyclin-dependent kinase inhibitor 1A (p21, Cip1)	2.13699e-06	1.73667e-06	0.327391	0.277617	NM_000389	Hs.370771
CDKN2B	cyclin-dependent kinase inhibitor 2B (p15, inhibits CDK4)	9.50257e-06	3.23613e-05	0.731683	0.172526	NM_004936 /// NM_078487	Hs.72901
CEBPA	CCAAT/enhancer binding protein (C/EBP), alpha	0.00213274	5.81712e-05	0.18085	0.458579	NM_004364	Hs.740432
CEBPD	CCAAT/enhancer binding protein (C/EBP), delta	0.000429116	0.000314418	0.0102225	0.462089	NM_005195	Hs.440829
CERK	ceramide kinase	3.91682e-06	3.92508e-07	0.00064267	0.165568	NM_022766 /// NM_182661	Hs.200668
CFB	complement factor B	5.52151e-07	1.45765e-06	0.709312	0.0745151	NM_001710	Hs.69771
CFL2	cofilin 2 (muscle)	5.81151e-05	3.06785e-05	0.197021	0.158812	NM_001243645	Hs.180141
CFLAR	CASP8 and FADD-like apoptosis regulator	3.98886e-08	5.88207e-08	0.0428344	0.123475	NM_001127183	Hs.390736
CH25H	cholesterol 25-hydroxylase	1.62161e-05	7.15742e-05	0.200994	0.378889	NM_003956	Hs.47357
CHD9	chromodomain helicase DNA binding protein 9	0.000819095	6.916e-05	0.0560816	0.77053	NM_025134	Hs.540550
CHI3L2	chitinase 3-like 2	3.67774e-08	1.10874e-08	0.288095	0.0545678	NM_001025197	Hs.514840
CHKA	choline kinase alpha	7.47102e-06	2.67981e-06	0.955634	0.671645	NM_001277 /// NM_212469	Hs.77221
CHST2	carbohydrate (N-acetylglucosamine-6-O) sulfotransferase 2	0.000266453	0.000190368	0.578899	0.518858	NM_004267	Hs.8786
CISH	cytokine inducible SH2-containing protein	8.49199e-06	4.76224e-05	0.270634	0.019267	NM_013324 /// NM_145071	Hs.655334
CKAP2	cytoskeleton associated protein 2	1.02887e-05	3.88267e-06	0.0442371	0.0715345	NM_001098525 /// NM_018204	Hs.444028
CKB	creatine kinase, brain	1.45757e-10	8.81605e-11	0.581573	0.0383587	NM_001823	Hs.173724
CLCF1	cardiotrophin-like cytokine factor 1	4.32768e-08	6.14093e-07	0.0282953	0.323279	NM_001166212 /// NM_013246	Hs.502977
CLEC12A	C-type lectin domain family 12, member A	0.000164458	0.000411046	0.688957	0.591118	NM_001207010	Hs.190519
CLEC2D	C-type lectin domain family 2, member D	2.80477e-07	3.57628e-06	0.911179	0.0109302	NM_001004419	Hs.268326
CLEC4D	C-type lectin domain family 4, member D	1.46265e-08	5.99921e-08	0.0185265	0.270238	NM_080387	Hs.351811
CLEC4E	C-type lectin domain family 4, member E	1.43906e-06	5.05628e-06	0.445506	0.188856	NM_014358	Hs.236516
CLIC4	chloride intracellular channel 4	1.08276e-07	1.75443e-07	0.439728	0.88195	NM_013943	Hs.440544
CLN8	ceroid-lipofuscinosis, neuronal 8 (epilepsy, progressive with mental retardation)	3.38681e-05	1.89469e-05	0.578324	0.695443	NM_001034061 /// NM_018941	Hs.127675
CMPK2	cytidine monophosphate (UMP-CMP) kinase 2, mitochondrial	3.16165e-05	0.00018422	0.221438	0.189025	NM_001256477	Hs.7155
CPEB2	cytoplasmic polyadenylation element binding protein 2	9.03414e-06	0.000794714	0.352305	0.362833	NM_001177381	Hs.656937
CREB5 /// LOC401317	cAMP responsive element binding protein 5 /// uncharacterized LOC401317	7.9534e-06	1.6865e-05	0.943392	ns	NM_001011666	Hs.729524
CRTAM	cytotoxic and regulatory T cell molecule	0.000211945	4.38144e-05	0.107301	0.341932	NM_019604	Hs.159523
CSF2	colony stimulating factor 2 (granulocyte-macrophage)	0.00064318	0.00616739	0.479124	0.595728	NM_000758	Hs.1349
CSF3	colony stimulating factor 3 (granulocyte)	9.87974e-05	8.73828e-05	0.869258	0.0927918	NM_000759	Hs.2233
CSRNP1	cysteine-serine-rich nuclear protein 1	1.71535e-07	1.42391e-06	0.958975	0.0121385	NM_033027	Hs.370950
CSRP2	cysteine and glycine-rich protein 2	1.98799e-06	7.93217e-07	0.610563	0.0161044	NM_001321	Hs.530904
CSRP2BP	CSRP2 binding protein	3.31049e-05	5.03264e-06	0.631401	0.347815	NM_020536	Hs.728790
CTHRC1	collagen triple helix repeat containing 1	3.21067e-06	4.88366e-07	0.0116581	0.235388	NM_001256099 /// NM_138455	Hs.405614
CXCL1	chemokine (C-X-C motif) ligand 1 (melanoma growth stimulating activity, alpha)	2.03911e-07	2.72843e-06	0.205349	0.00347615	NM_001511 /// NR_046035	Hs.789
CXCL1 / CXCL2	chemokine (C-X-C motif) ligand 1 (melanoma growth stimulating activity, alpha) / 2	3.55069e-08	8.01042e-07	0.899386	0.000320767	NM_001511	Hs.789
CXCL10	chemokine (C-X-C motif) ligand 10	0.000110841	0.000454356	0.164824	0.00308506	NM_001565	Hs.632586
CXCL11	chemokine (C-X-C motif) ligand 11	6.0215e-06	4.53089e-05	0.389602	0.0100497	NM_005409	Hs.632592
CXCL2	chemokine (C-X-C motif) ligand 2	3.89726e-06	1.97453e-05	0.00568767	0.281103	NM_002089	Hs.75765
CXCL3	chemokine (C-X-C motif) ligand 3	1.87724e-07	5.00266e-06	0.0231383	0.0461137	NM_002090	Hs.89690
CXCL5	chemokine (C-X-C motif) ligand 5	0.00140852	0.000221247	0.312457	0.163543	NM_002994	Hs.89714
CXCL9	chemokine (C-X-C motif) ligand 9	8.4575e-10	3.35486e-08	0.148659	1.42188e-05	NM_002416	Hs.77367
CXCR4	chemokine (C-X-C motif) receptor 4	7.611e-05	9.22507e-07	6.39972e-06	0.498042	NM_001008540 /// NM_003467	Hs.593413
CXXC5	CXXC finger protein 5	0.000200803	2.47027e-05	0.0680622	0.564437	NM_016463	Hs.740473
CYP2R1	cytochrome P450, family 2, subfamily R, polypeptide 1	0.000250906	6.76761e-05	0.617313	0.440712	NM_024514	Hs.371427
CYP7B1	cytochrome P450, family 7, subfamily B, polypeptide 1	1.81532e-08	1.51133e-07	0.199843	0.718592	NM_004820	Hs.667720
DAB2	disabled homolog 2, mitogen-responsive phosphoprotein (Drosophila)	2.46296e-05	2.81445e-07	0.150322	0.373281	NM_001244871 /// NM_001343	Hs.696631
DAGLB	diacylglycerol lipase, beta	0.000106399	5.13917e-06	0.957557	0.344257	NM_001142936 /// NM_139179	Hs.487498
DAPP1	dual adaptor of phosphotyrosine and 3-phosphoinositides	1.49569e-06	7.54435e-07	0.618658	0.29272	NM_014395	Hs.436271
DBP	D site of albumin promoter (albumin D-box) binding protein	0.000149006	4.48231e-05	0.692613	0.63707	NM_001352	Hs.414480
DCP1A	DCP1 decapping enzyme homolog A (S. cerevisiae)	2.34056e-07	6.16861e-07	0.516561	0.0731223	NM_018403	Hs.476353
DCUN1D3	DCN1, defective in cullin neddylation 1, domain containing 3 (S. cerevisiae)	2.90565e-07	9.4506e-08	0.376623	0.0755762	NM_173475	Hs.101007
DDIT4	DNA-damage-inducible transcript 4	1.52581e-06	2.04934e-06	3.81124e-05	0.170102	NM_019058	Hs.740405
DDIT4L	DNA-damage-inducible transcript 4-like	0.00107806	0.000351955	0.0322276	0.0026262	NM_145244	Hs.480378
DDX21	DEAD (Asp-Glu-Ala-Asp) box helicase 21	5.88229e-06	6.31003e-06	0.100307	0.146593	NM_001256910 /// NM_004728	Hs.223141
DDX58	DEAD (Asp-Glu-Ala-Asp) box polypeptide 58	2.70213e-06	8.32533e-06	0.616097	0.130989	NM_014314	Hs.190622
DDX60	DEAD (Asp-Glu-Ala-Asp) box polypeptide 60	0.000156047	0.000430065	0.225419	0.867362	NM_017631	Hs.591710
DENND4A	DENN/MADD domain containing 4A	4.23035e-07	1.67375e-06	0.487553	0.0656028	NM_001144823 /// NM_005848	Hs.654567
DHX58	DEXH (Asp-Glu-X-His) box polypeptide 58	1.45e-08	1.09568e-07	0.713522	0.0209422	NM_024119	Hs.55918
DISP1	dispatched homolog 1 (Drosophila)	0.000124186	8.01379e-08	0.00135215	0.796623	NM_032890	Hs.528817
DLEU7	deleted in lymphocytic leukemia, 7	0.000210196	0.000683139	0.788014	0.471375	NM_198989	Hs.710878
DLL1	delta-like 1 (Drosophila)	0.000994457	3.39027e-05	0.000672053	0.415114	NM_005618	Hs.379912
DNAAF1	dynein, axonemal, assembly factor 1	2.0831e-06	6.23456e-06	0.162627	0.260427	NM_178452	Hs.310164
DNAJB6	DnaJ (Hsp40) homolog, subfamily B, member 6	7.55188e-07	7.10069e-07	0.733939	0.663315	NM_005494 /// NM_058246	Hs.490745
DOK1	docking protein 1, 62kDa (downstream of tyrosine kinase 1)	7.66666e-05	4.38451e-06	0.979168	0.270345	NM_001197260 /// NM_001381	Hs.103854
DOK3	docking protein 3	3.73273e-05	2.49365e-06	0.874514	0.981463	NM_001144875	Hs.720849
DOT1L	DOT1-like, histone H3 methyltransferase (S. cerevisiae)	3.15943e-05	4.42048e-05	0.463071	0.364629	NM_032482	Hs.713641
DRAM1	DNA-damage regulated autophagy modulator 1	0.000248235	0.000351159	0.242352	0.400454	NM_018370	Hs.525634
DTWD1	DTW domain containing 1	0.000139127	0.000130996	0.805296	0.258055	NM_001144955 /// NM_020234	Hs.127432
DTX3L	deltex 3-like (Drosophila)	1.54514e-06	4.02522e-06	0.12031	0.188572	NM_138287	Hs.518201
DUSP1	dual specificity phosphatase 1	1.05635e-06	1.99416e-06	0.00168622	0.246609	NM_004417	Hs.171695
DUSP2	dual specificity phosphatase 2	1.41287e-06	6.35826e-06	0.874074	0.0574227	NM_004418	Hs.1183
DUSP5	dual specificity phosphatase 5	5.07805e-06	3.85518e-06	0.765104	0.0237714	NM_004419	Hs.2128
DUSP6	dual specificity phosphatase 6	0.000139439	0.000770707	0.847801	0.0983117	NM_001946 /// NM_022652	Hs.298654
DYRK2	dual-specificity tyrosine-(Y)-phosphorylation regulated kinase 2	0.000471363	0.000145224	0.0356608	0.833551	NM_003583 /// NM_006482	Hs.173135
DYRK3	dual-specificity tyrosine-(Y)-phosphorylation regulated kinase 3	0.000499977	0.000289955	0.51679	0.226653	NM_001004023 /// NM_003582	Hs.164267
E2F7	E2F transcription factor 7	2.24178e-05	3.94635e-06	not detected	0.42946	NM_203394	Hs.416375
EBI3	Epstein-Barr virus induced 3	1.87688e-07	3.58284e-07	0.00396887	0.281261	NM_005755	Hs.501452
EDN1	endothelin 1	0.000115786	0.00166334	0.0375669	0.390415	NM_001168319 /// NM_001955	Hs.511899
EEPD1	endonuclease/exonuclease/phosphatase family domain containing 1	7.63323e-05	8.32192e-08	0.197899	0.32215	NM_030636	Hs.707160
EHD1	EH-domain containing 1	8.21232e-06	4.67353e-06	0.845592	0.00466885	NM_006795	Hs.523774
EHF	ets homologous factor	2.58846e-05	1.18011e-07	not detected	0.101332	NM_001206615	Hs.653859
EHHADH	enoyl-CoA, hydratase/3-hydroxyacyl CoA dehydrogenase	0.000762268	0.000455408	0.226768	0.174622	NM_001166415 /// NM_001966	Hs.429879
EIF2AK2	eukaryotic translation initiation factor 2-alpha kinase 2	1.07155e-06	2.55431e-06	0.385211	0.236117	NM_001135651	Hs.131431
EIF4E	eukaryotic translation initiation factor 4E	0.000329607	6.00843e-05	0.355782	0.900482	NM_001130678	Hs.249718
ELOVL7	ELOVL fatty acid elongase 7	3.44657e-06	1.06012e-05	0.87931	0.451531	NM_001104558 /// NM_024930	Hs.274256
EMR2	egf-like module containing, mucin-like, hormone receptor-like 2	9.12618e-06	2.88268e-05	0.567793	0.531424	NM_013447	Hs.531619
ENC1	ectodermal-neural cortex 1 (with BTB-like domain)	0.000137684	2.34251e-06	0.0509423	0.0225872	NM_001256574	Hs.104925
EPOR	erythropoietin receptor	7.36584e-06	6.07588e-05	0.43859	0.0578544	NM_000121 /// NR_033663	Hs.631624
EPSTI1	epithelial stromal interaction 1 (breast)	1.2463e-05	3.35737e-05	0.387751	0.336028	NM_001002264 /// NM_033255	Hs.546467
ERCC4	excision repair cross-complementing rodent repair deficiency, complementation group 4	1.81623e-05	3.27125e-05	0.463857	0.192083	NM_005236	Hs.567265
EREG	epiregulin	1.30468e-05	2.30083e-06	0.000479094	0.0330744	NM_001432	Hs.115263
ETAA1	Ewing tumor-associated antigen 1	0.000196666	4.07789e-05	0.0946612	0.106816	NM_019002	Hs.353022
ETS1	v-ets erythroblastosis virus E26 oncogene homolog 1 (avian)	2.95088e-07	6.45739e-09	not detected	0.00302083	NM_001143820	Hs.369438
ETS2	v-ets erythroblastosis virus E26 oncogene homolog 2 (avian)	1.78509e-06	2.85334e-06	0.229099	0.783817	NM_001256295 /// NM_005239	Hs.644231
ETV3	ets variant 3	1.56173e-07	1.70473e-06	0.36127	0.327309	NM_001145312 /// NM_005240	Hs.105636
ETV7	ets variant 7	1.43573e-06	2.45029e-06	0.51912	0.0814908	NM_001207035	Hs.272398
EXT1	exostosin 1	0.000663208	0.000209468	0.115936	0.80222	NM_000127	Hs.492618
EZH2	enhancer of zeste homolog 2 (Drosophila)	2.65148e-06	1.42305e-06	0.377231	0.23148	NM_001203247	Hs.444082
F3	coagulation factor III (thromboplastin, tissue factor)	2.1446e-05	0.000242478	0.691468	9.70199e-06	NM_001178096 /// NM_001993	Hs.62192
FAM105A	family with sequence similarity 105, member A	1.68271e-05	3.59421e-07	0.481348	0.458141	NM_019018	Hs.155085
FAM117B	family with sequence similarity 117, member B	2.60412e-05	3.45602e-06	0.151418	ns	NM_173511	Hs.471130
FAM126A	family with sequence similarity 126, member A	0.00225358	0.00106726	0.302147	0.899252	NM_032581	Hs.85603
FAM129A	family with sequence similarity 129, member A	3.24765e-07	2.26022e-05	0.0649334	0.124134	NM_052966	Hs.518662
FAM178A	family with sequence similarity 178, member A	0.000193118	4.48066e-05	0.492093	0.631341	NM_001136123	Hs.447458
FAM214A	family with sequence similarity 214, member A	0.000196588	3.33197e-05	0.017258	0.319102	NM_019600	Hs.152385
FAM217B	family with sequence similarity 217, member B	0.00011265	4.96364e-06	0.471866	0.326898	NM_001190826	Hs.54973
FAM26F	family with sequence similarity 26, member F	0.000318961	0.000278333	0.0287399	0.616877	NM_001010919	Hs.381220
FAM40B	family with sequence similarity 40, member B	2.89477e-06	4.0911e-06	0.520338	0.077303	NM_001134336 /// NM_020704	Hs.489988
FAM43A	family with sequence similarity 43, member A	0.000736892	3.09494e-07	0.718753	0.00113039	NM_153690	Hs.740607
FAM49A	family with sequence similarity 49, member A	2.60357e-08	2.48005e-08	1.93456e-05	0.0110521	NM_030797	Hs.467769
FAM50B	family with sequence similarity 50, member B	1.55173e-06	2.26479e-06	0.0164012	0.947994	NM_012135	Hs.140944
FAM53B	family with sequence similarity 53, member B	0.00125644	4.15555e-05	0.162328	0.144077	NM_014661	Hs.129195
FAM60A	family with sequence similarity 60, member A	1.3579e-06	3.9022e-07	0.351909	0.0892855	NM_001135811	Hs.505154
FAM76A	family with sequence similarity 76, member A	4.70153e-05	9.18827e-07	0.301976	0.703774	NM_001143912	Hs.469359
FAM78A	family with sequence similarity 78, member A	0.000205703	3.97269e-07	0.745057	0.558624	NM_033387	Hs.629747
FCAMR	Fc receptor, IgA, IgM, high affinity	6.80818e-07	1.37677e-08	0.134868	0.075112	NM_001122979	Hs.145519
FERMT2	fermitin family member 2	1.81835e-05	2.90959e-06	not detected	0.277357	NM_001134999	Hs.509343
FFAR2	free fatty acid receptor 2	0.000651926	0.0025087	0.122232	0.218429	NM_005306	Hs.248056
FFAR3	free fatty acid receptor 3	2.81198e-05	8.70588e-06	0.233393	0.042521	NM_005304	Hs.248055
FGD6	FYVE, RhoGEF and PH domain containing 6	0.000150489	0.000113974	0.674835	0.423028	NM_018351	Hs.506381
FJX1	four jointed box 1 (Drosophila)	4.02114e-05	0.000273706	0.175568	0.179182	NM_014344	Hs.39384
FLI1	Friend leukemia virus integration 1	0.00120885	4.48362e-05	0.935642	0.117538	NM_001167681 /// NM_002017	Hs.504281
FNDC3B	fibronectin type III domain containing 3B	0.000149076	0.00021495	0.629023	0.431619	NM_001135095 /// NM_022763	Hs.731548
FOS	FBJ murine osteosarcoma viral oncogene homolog	3.95336e-05	1.73377e-05	0.132244	0.0115769	NM_005252	Hs.25647
FOSL1	FOS-like antigen 1	0.000302947	0.000949778	0.481826	0.321081	NM_005438	Hs.283565
FOSL2	FOS-like antigen 2	0.00016849	0.000109197	0.000501418	0.303151	NM_005253	Hs.220971
FOXF1	forkhead box F1	9.98572e-06	4.82269e-06	0.0509953	0.0316355	NM_001451	Hs.155591
FPR2	formyl peptide receptor 2	0.000998101	4.29507e-05	0.081252	0.00260073	NM_001005738 /// NM_001462	Hs.99855
FRAT2	frequently rearranged in advanced T-cell lymphomas 2	0.000259372	0.000300277	0.213755	0.575084	NM_012083	Hs.140720
FRMD4A	FERM domain containing 4A	0.000579084	0.00077692	0.892882	0.667307	NM_018027	Hs.568818
FRMD6	FERM domain containing 6	0.000120057	2.93981e-08	not detected	0.0245312	NM_001042481	Hs.434914
FSCN1 /// LOC100653350	fascin homolog 1, actin-bundling protein (Strongylocentrotus purpuratus) /// uncharacterized LOC100653350	7.62857e-05	9.25345e-05	0.156923	0.54874	NM_003088 /// XR_132832	Hs.118400
FSD1L	fibronectin type III and SPRY domain containing 1-like	8.83779e-06	1.14739e-07	0.171796	0.00418933	NM_001145313	Hs.136901
FSTL3	follistatin-like 3 (secreted glycoprotein)	1.91279e-05	7.10791e-07	0.00130586	0.800668	NM_005860	Hs.529038
FZD2	frizzled family receptor 2	0.000406393	1.33207e-05	0.908078	0.0723155	NM_001466	Hs.142912
FZD6	frizzled family receptor 6	0.00457117	0.00078727	0.292388	0.416294	NM_001164615	Hs.591863
G0S2	G0/G1switch 2	3.12261e-09	2.79035e-09	0.9622	0.653908	NM_015714	Hs.432132
GADD45A	growth arrest and DNA-damage-inducible, alpha	2.44587e-06	3.44306e-07	0.928113	0.0120375	NM_001199741	Hs.80409
GADD45B	growth arrest and DNA-damage-inducible, beta	4.09604e-06	2.90773e-06	0.131323	0.37246	NM_015675	Hs.110571
GADD45G	growth arrest and DNA-damage-inducible, gamma	8.43245e-06	2.61725e-07	0.0905065	0.214385	NM_006705	Hs.9701
GAL3ST4	galactose-3-O-sulfotransferase 4	0.00110089	1.42026e-05	0.0171907	0.157532	NM_024637	Hs.44856
POC1B-GALNT4	UDP-N-acetyl-alpha-D-galactosamine:polypeptide N-acetylgalactosaminyltransferase 4 POC1B-GALNT4	1.66872e-05	9.99938e-06	0.372305	0.534656	NM_001199781
GAPT	GRB2-binding adaptor protein, transmembrane	1.371e-05	1.58965e-06	0.0472365	0.020848	NM_152687	Hs.547697
GBP1	guanylate binding protein 1, interferon-inducible	7.77973e-06	2.30927e-05	0.402537	0.00313259	NM_002053	Hs.62661
GBP2	guanylate binding protein 2, interferon-inducible	9.46417e-07	2.41029e-06	0.541212	0.0236893	NM_004120	Hs.386567
GBP3	guanylate binding protein 3	2.02657e-05	0.000105731	0.0924301	0.406246	NM_018284	Hs.720167
GBP4	guanylate binding protein 4	3.85377e-09	1.19746e-07	0.309882	0.0408332	NM_052941	Hs.409925
GBP5	guanylate binding protein 5	5.83135e-07	1.12398e-05	0.97206	0.0668497	NM_001134486 /// NM_052942	Hs.513726
GCH1	GTP cyclohydrolase 1	9.42763e-06	2.36302e-05	0.347329	0.0418255	NM_000161	Hs.86724
GCLC	glutamate-cysteine ligase, catalytic subunit	0.000971475	0.000277407	0.0345417	0.457868	NM_001197115 /// NM_001498	Hs.654465
GDPD1	glycerophosphodiester phosphodiesterase domain containing 1	1.05754e-05	5.80332e-06	0.753638	ns	NM_001165993	Hs.631744
GFPT2	glutamine-fructose-6-phosphate transaminase 2	7.4803e-07	2.98171e-08	0.969665	0.00366124	NM_005110	Hs.696497
GGA2	golgi-associated, gamma adaptin ear containing, ARF binding protein 2	1.22257e-05	3.06883e-05	0.714462	0.635227	NM_015044	Hs.460336
GIMAP1	GTPase, IMAP family member 1	7.99526e-05	1.53772e-05	0.078381	0.416742	NM_130759
GIMAP6	GTPase, IMAP family member 6	0.0015463	0.000103976	0.186356	0.546234	NM_001007224	Hs.647105
GIMAP7	GTPase, IMAP family member 7	0.000683927	0.000111401	0.480023	0.251385	NM_153236	Hs.647074
GIT2	G protein-coupled receptor kinase interacting ArfGAP 2	5.59515e-05	2.52852e-06	0.711125	0.434075	NM_001135213	Hs.434996
GJB2	gap junction protein, beta 2, 26kDa	1.52719e-05	2.16759e-06	0.201995	0.00856507	NM_004004	Hs.524894
GLCE	glucuronic acid epimerase	0.000156	0.000218663	0.389925	0.439748	NM_015554	Hs.183006
GLT8D1	glycosyltransferase 8 domain containing 1	5.67461e-05	2.65032e-05	0.639892	0.0551478	NM_001010983	Hs.297304
GOLPH3L	golgi phosphoprotein 3-like	7.46735e-05	0.000777942	0.212711	0.185582	NM_018178	Hs.740573
GPAM	glycerol-3-phosphate acyltransferase, mitochondrial	2.68546e-06	5.32906e-05	0.0449807	0.264027	NM_001244949 /// NM_020918	Hs.42586
GPR132	G protein-coupled receptor 132	4.37858e-08	3.85628e-08	0.194804	0.574854	NM_013345	Hs.532504
GPR183	G protein-coupled receptor 183	0.00112127	0.00065724	4.42474e-05	0.25141	NM_004951	Hs.784
GPR65	G protein-coupled receptor 65	9.00154e-06	1.29196e-06	0.0134447	0.791563	NM_003608	Hs.443243
GPR84	G protein-coupled receptor 84	1.60257e-05	4.61211e-06	0.560193	0.499361	NM_020370	Hs.306199
GPRC5A	G protein-coupled receptor, family C, group 5, member A	9.6664e-06	3.77498e-06	0.191523	0.0209418	NM_003979	Hs.631733
GPRIN3	GPRIN family member 3	0.000494248	0.000419289	0.254567	0.38205	NM_198281	Hs.605082
GRAMD1A	GRAM domain containing 1A	8.20848e-09	4.81211e-09	0.736226	0.267353	NM_001136199 /// NM_020895	Hs.515351
GRAMD3	GRAM domain containing 3	7.13267e-06	1.52479e-05	0.543571	0.811221	NM_001146319	Hs.363558
GREM1	gremlin 1	8.72238e-09	6.72171e-08	0.433492	0.0147323	NM_001191322	Hs.40098
GTF2B	general transcription factor IIB	8.49614e-07	7.36846e-06	0.889435	0.0122741	NM_001514	Hs.481852
GTPBP4	GTP binding protein 4	2.98163e-05	8.04065e-05	0.100492	0.0453195	NM_012341	Hs.215766
GZF1	GDNF-inducible zinc finger protein 1	0.000526299	0.00297117	0.185025	0.0903042	NM_022482	Hs.709462
HAPLN3	hyaluronan and proteoglycan link protein 3	3.92021e-07	1.65585e-06	0.922052	0.0150695	NM_178232	Hs.447530
HAVCR2	hepatitis A virus cellular receptor 2	8.30003e-05	1.35319e-05	0.278818	0.64617	NM_032782	Hs.710500
HCAR2 /3	hydroxycarboxylic acid receptor 2 / 3	2.55808e-08	6.46126e-08	0.856898	0.00113606	NM_006018 /// NM_177551	Hs.458425
HDX	highly divergent homeobox	5.42283e-05	6.03531e-05	0.566405	0.351467	NM_001177478	Hs.559546
HERC2P4	hect domain and RLD 2 pseudogene 4 /	3.46008e-09	3.37185e-08	0.734897	0.301808	NM_001011552	Hs.634681
HERC5	HECT and RLD domain containing E3 ubiquitin protein ligase 5	7.16388e-06	3.49524e-05	0.938721	0.215415	NM_016323	Hs.26663
HERC6	HECT and RLD domain containing E3 ubiquitin protein ligase family member 6	4.06696e-06	1.27192e-05	0.229354	0.566796	NM_001013000	Hs.529317
HES1	hairy and enhancer of split 1, (Drosophila)	1.41958e-09	6.12173e-09	0.237948	0.00922542	NM_005524	Hs.250666
HES4	hairy and enhancer of split 4 (Drosophila)	6.43872e-05	0.000817552	0.0545668	0.410735	NM_001142467 /// NM_021170	Hs.154029
HESX1	HESX homeobox 1	4.21953e-08	3.25967e-05	0.633391	0.0219992	NM_003865	Hs.171980
HEY1	hairy/enhancer-of-split related with YRPW motif 1	5.64782e-06	1.40332e-06	0.0609575	0.0673433	NM_001040708 /// NM_012258	Hs.234434
HHEX	hematopoietically expressed homeobox	0.000198215	4.98848e-07	0.55461	ns	NM_002729	Hs.118651
HIST3H2A	histone cluster 3, H2a	7.6924e-06	6.09509e-06	0.304263	0.964239	NM_033445	Hs.26331
HIVEP2	human immunodeficiency virus type I enhancer binding protein 2	4.3048e-06	9.38479e-07	0.0686984	0.0383132	NM_006734	Hs.510172
HLA-F	major histocompatibility complex, class I, F	8.65357e-09	3.48557e-07	0.841491	0.036404	NM_001098478	Hs.519972
HLX	H2.0-like homeobox	1.71036e-07	9.30695e-08	0.00308595	0.010011	NM_021958	Hs.74870
HMGB2	high mobility group box 2	0.000296264	0.000169553	0.0108475	0.939074	NM_001130688	Hs.434953
HMGCS1	3-hydroxy-3-methylglutaryl-CoA synthase 1 (soluble)	5.27637e-05	0.000848081	0.0654737	0.142157	NM_001098272 /// NM_002130	Hs.397729
HMOX1	heme oxygenase (decycling) 1	8.29012e-05	3.64214e-05	0.534702	0.489738	NM_002133	Hs.517581
HNRNPC	heterogeneous nuclear ribonucleoprotein C (C1/C2) /// uncharacterized LOC100652761 / LOC100653343	1.561e-06	1.01998e-06	0.0648339	0.466615	NM_001077442	Hs.508848
HS3ST2	heparan sulfate (glucosamine) 3-O-sulfotransferase 2	0.000515787	0.000309277	0.949634	0.334743	NM_006043	Hs.115830
HS3ST3B1	heparan sulfate (glucosamine) 3-O-sulfotransferase 3B1	0.00017697	3.90791e-06	0.740836	0.702525	NM_006041	Hs.48384
HSPA6	heat shock 70kDa protein 6 (HSP70B')	1.07719e-05	3.91074e-05	0.275259	0.246178	NM_002155	Hs.654614
HSPBAP1	HSPB (heat shock 27kDa) associated protein 1	8.92409e-05	4.15271e-06	0.690662	0.315061	NM_024610	Hs.29169
ICAM1	intercellular adhesion molecule 1	8.72914e-08	1.47368e-07	0.261573	0.142313	NM_000201	Hs.643447
ID1	inhibitor of DNA binding 1, dominant negative helix-loop-helix protein	0.000437457	0.00231558	0.0858143	0.339399	NM_002165 /// NM_181353	Hs.504609
ID3	inhibitor of DNA binding 3, dominant negative helix-loop-helix protein	8.61852e-06	2.03149e-06	0.0006511	0.106241	NM_002167	Hs.76884
IDO1	indoleamine 2,3-dioxygenase 1	3.18071e-09	1.49531e-08	0.346021	0.0983615	NM_002164	Hs.840
IER5	immediate early response 5	1.09434e-07	1.13256e-07	0.243878	0.709242	NM_016545	Hs.730689
IER5L	immediate early response 5-like	4.55834e-06	9.34592e-08	0.0204639	0.152042	NM_203434	Hs.529857
IFFO1	intermediate filament family orphan 1	0.000107456	3.0671e-06	0.655004	0.171018	NM_001039670	Hs.15243
IFI27	interferon, alpha-inducible protein 27	9.03394e-05	0.00239093	0.250794	0.129258	NM_001130080 /// NM_005532	Hs.532634
IFI35	interferon-induced protein 35	5.80235e-06	1.66097e-05	0.0992817	0.276164	NM_005533	Hs.632258
IFI44	interferon-induced protein 44	0.000105986	0.000269826	0.397112	0.314398	NM_006417	Hs.82316
IFI44L	interferon-induced protein 44-like	6.1173e-05	0.000411396	0.350957	0.158054	NM_006820	Hs.389724
IFIH1	interferon induced with helicase C domain 1	1.16086e-08	2.14165e-07	0.126738	0.0267808	NM_022168	Hs.163173
IFIT1	interferon-induced protein with tetratricopeptide repeats 1	0.000335259	0.00105056	0.337974	0.186788	NM_001548	Hs.20315
IFIT2	interferon-induced protein with tetratricopeptide repeats 2	7.32096e-05	0.000185902	0.762912	0.0619422	NM_001547	Hs.437609
IFIT3	interferon-induced protein with tetratricopeptide repeats 3	0.000167407	0.000397725	0.466774	0.153949	NM_001031683 /// NM_001549	Hs.731813
IFIT5	interferon-induced protein with tetratricopeptide repeats 5	8.91754e-06	3.77749e-05	0.0780946	0.249144	NM_012420	Hs.252839
IFITM1	interferon induced transmembrane protein 1	7.36364e-06	0.000154775	0.13438	0.0428695	NM_003641	Hs.458414
IGF2 /// INS-IGF2	insulin-like growth factor 2 (somatomedin A) /// INS-IGF2 readthrough	1.23409e-07	6.46663e-09	not detected	2.66872e-06	NM_000612	Hs.272259
IL10	interleukin 10	2.97004e-07	6.49323e-07	0.992761	0.240662	NM_000572	Hs.193717
IL10RA	interleukin 10 receptor, alpha	3.71385e-07	1.12941e-05	0.0166952	0.000451462	NM_001558 /// NR_026691	Hs.504035
IL12B	interleukin 12B (natural killer cell stimulatory factor 2, cytotoxic lymphocyte maturation factor 2, p40)	5.33305e-05	2.19105e-05	0.623427	0.0522565	NM_002187	Hs.674
IL15	interleukin 15	2.99107e-06	5.99188e-06	0.997753	0.172633	NM_000585	Hs.168132
IL15RA	interleukin 15 receptor, alpha	4.19809e-07	4.54308e-07	0.309471	0.395807	NM_001243539	Hs.524117
IL16	interleukin 16	7.89822e-06	2.75067e-05	0.783807	0.0213032	NM_001172128	Hs.459095
IL18	interleukin 18 (interferon-gamma-inducing factor)	1.22406e-05	0.000348998	0.665165	0.0144312	NM_001243211 /// NM_001562	Hs.83077
IL18R1	interleukin 18 receptor 1	4.26048e-06	2.31275e-05	not detected	0.347927	NM_003855	Hs.469521
IL19	interleukin 19	8.01519e-05	8.03158e-05	0.446938	0.160413	NM_013371 /// NM_153758	Hs.661017
IL1A	interleukin 1, alpha	8.28072e-08	2.2254e-07	0.548577	0.0199458	NM_000575	Hs.1722
IL1B	interleukin 1, beta	5.625e-06	7.49664e-06	0.946969	0.329021	NM_000576	Hs.126256
IL1RN	interleukin 1 receptor antagonist	1.73871e-05	1.08861e-05	0.814925	0.322793	NM_000577	Hs.81134
IL23A	interleukin 23, alpha subunit p19	5.53259e-08	2.79524e-08	0.245933	0.322721	NM_016584	Hs.98309
IL27	interleukin 27	5.93839e-11	1.68482e-10	0.80346	8.25265e-05	NM_145659	Hs.528111
IL2RA	interleukin 2 receptor, alpha	5.18989e-06	1.74624e-06	not detected	0.049898	NM_000417	Hs.231367
IL36G	interleukin 36, gamma	0.000155744	0.00217371	not detected	0.371392	NM_019618	Hs.211238
IL3RA	interleukin 3 receptor, alpha (low affinity)	2.45387e-05	4.19586e-05	0.00504881	0.478827	NM_001267713 /// NM_002183	Hs.632790
IL6	interleukin 6 (interferon, beta 2)	3.4827e-09	2.71513e-07	0.735212	0.000559512	NM_000600	Hs.654458
IL7R	interleukin 7 receptor	0.000298771	0.000237293	0.594847	0.437865	NM_002185	Hs.619102
IL8	interleukin 8	0.000321869	0.00066418	0.868287	0.0897435	NM_000584	Hs.624
IMP3	IMP3, U3 small nucleolar ribonucleoprotein, homolog (yeast)	9.85838e-06	0.000102713	0.623031	0.00829714	NM_018285	Hs.513043
ING4	inhibitor of growth family, member 4	8.99462e-05	0.000183425	0.546436	0.219	NM_001127582	Hs.524210
INPP4A	inositol polyphosphate-4-phosphatase, type I, 107kDa	3.41815e-05	5.62445e-05	0.354566	0.429636	NM_001134224	Hs.469386
INSIG1	insulin induced gene 1	0.00043665	0.000659795	0.449452	0.562314	NM_005542	Hs.520819
IRAK2	interleukin-1 receptor-associated kinase 2	1.27065e-05	7.50733e-05	0.787517	0.0253472	NM_001570	Hs.449207
IRF1	interferon regulatory factor 1	1.59291e-09	2.81318e-09	0.384728	0.028475	NM_002198	Hs.436061
IRF2BP2	interferon regulatory factor 2 binding protein 2	9.7289e-06	5.95376e-09	0.733144	0.0920614	NM_001077397 /// NM_182972	Hs.350268
IRF4	interferon regulatory factor 4	1.1391e-07	1.96903e-08	0.456431	0.000367195	NM_001195286	Hs.401013
IRF7	interferon regulatory factor 7	1.29786e-05	3.21927e-05	0.5581	0.605027	NM_001572	Hs.166120
IRF8	interferon regulatory factor 8	8.0761e-05	0.00213059	0.00403027	0.0397015	NM_002163	Hs.137427
IRS2	insulin receptor substrate 2	6.66805e-05	9.15286e-06	0.000110005	0.764064	NM_003749	Hs.442344
ISG15	ISG15 ubiquitin-like modifier	9.306e-06	3.78429e-05	0.92418	0.0968299	NM_005101	Hs.458485
ISG20	interferon stimulated exonuclease gene 20kDa	1.70573e-05	4.87214e-05	0.1692	0.155298	NM_002201	Hs.459265
ITGB3	integrin, beta 3 (platelet glycoprotein IIIa, antigen CD61)	4.31796e-05	7.73159e-07	0.795119	0.0160428	NM_000212	Hs.218040
ITGB8	integrin, beta 8	2.73244e-05	7.51155e-06	0.836399	0.475078	NM_002214	Hs.592171
ITPKC	inositol-trisphosphate 3-kinase C	5.13586e-05	1.12255e-06	0.85427	0.168296	NM_025194	Hs.515415
JAG1	jagged 1	5.48519e-05	0.000350224	0.52651	0.00547556	NM_000214	Hs.626544
JMY	junction mediating and regulatory protein, p53 cofactor	3.06125e-06	0.000261997	0.000681656	0.00794193	NM_152405	Hs.482605
JUNB	jun B proto-oncogene	1.48888e-06	3.67103e-06	0.522578	0.440585	NM_002229	Hs.25292
KANK1	KN motif and ankyrin repeat domains 1	2.3626e-06	3.51109e-06	0.0708284	0.194282	NM_001256876	Hs.306764
KBTBD6	kelch repeat and BTB (POZ) domain containing 6	9.79019e-06	2.40141e-05	0.949309	0.0227831	NM_152903	Hs.534040
KBTBD7	kelch repeat and BTB (POZ) domain containing 7	1.20272e-05	9.33779e-07	0.222108	0.630247	NM_032138	Hs.63841
KCNA3	potassium voltage-gated channel, shaker-related subfamily, member 3	7.8953e-07	8.91097e-07	0.0293052	0.0482723	NM_002232	Hs.169948
KCNE3	potassium voltage-gated channel, Isk-related family, member 3	0.000283699	4.98339e-05	0.704688	0.133991	NM_005472	Hs.523899
KCNJ2	potassium inwardly-rectifying channel, subfamily J, member 2	1.73092e-07	1.23927e-07	0.000651759	0.188535	NM_000891	Hs.1547
KCNK5	potassium channel, subfamily K, member 5	2.8321e-05	0.000881927	0.507858	0.0188539	NM_003740	Hs.444448
KCNMB1	potassium large conductance calcium-activated channel, subfamily M, beta member 1	0.000199905	0.000667777	0.455812	0.115402	NM_004137	Hs.484099
KCTD7 /// RABGEF1	potassium channel tetramerisation domain containing 7 /// RAB guanine nucleotide exchange factor (GEF) 1	6.56407e-05	1.38424e-05	0.339668	0.167422	NM_001167961	Hs.530053
KDM3A	lysine (K)-specific demethylase 3A	1.49258e-05	7.20081e-06	0.00677832	0.00658582	NM_001146688 /// NM_018433	Hs.557425
KDM6B	lysine (K)-specific demethylase 6B	1.58485e-07	1.02293e-06	0.239864	0.0106786	NM_001080424	Hs.730881
KIAA0040	KIAA0040	2.47019e-06	2.37291e-06	0.740326	0.0163093	NM_001162893	Hs.518138
KIAA0226L	KIAA0226-like	1.37899e-05	3.01697e-07	0.458071	0.000281408	NM_025113	Hs.98117
KIAA0513	KIAA0513	1.09311e-05	2.05144e-06	0.875406	0.0100833	NM_014732	Hs.301658
KIAA1737	KIAA1737	6.83465e-05	8.25105e-06	0.04574	0.533384	NM_033426	Hs.709066
KITLG	KIT ligand	0.000458094	5.61497e-05	0.00876726	0.0114828	NM_000899 /// NM_003994	Hs.1048
KLF4	Kruppel-like factor 4 (gut)	5.0023e-07	9.5806e-06	0.340888	0.017419	NM_004235	Hs.376206
KLF5	Kruppel-like factor 5 (intestinal)	4.27614e-06	2.68383e-06	not detected	0.099076	NM_001730	Hs.508234
KLF9	Kruppel-like factor 9	2.65254e-07	2.05865e-07	0.151946	0.862217	NM_001206	Hs.150557
KLHDC8B	kelch domain containing 8B	0.000345373	1.35116e-06	0.177016	0.326649	NM_173546	Hs.13781
KLHL24	kelch-like 24 (Drosophila)	1.35073e-05	7.28524e-06	0.0237319	0.0445023	NM_017644	Hs.407709
KMO	kynurenine 3-monooxygenase (kynurenine 3-hydroxylase)	0.000869711	0.000435443	0.794987	0.185562	NM_003679	Hs.409081
KYNU	kynureninase	4.28685e-05	2.29818e-05	0.0829815	0.212754	NM_001032998	Hs.470126
LAMB3	laminin, beta 3	0.000141226	2.00912e-05	0.873604	0.125982	NM_000228	Hs.497636
LCP2	lymphocyte cytosolic protein 2 (SH2 domain containing leukocyte protein of 76kDa)	4.43612e-07	1.46379e-05	0.348068	0.00792777	NM_005565	Hs.304475
LDLR	low density lipoprotein receptor	3.01442e-06	9.71903e-05	0.108048	0.0149068	NM_000527	Hs.213289
LEP	leptin	0.00696538	0.00578515	0.143448	ns	NM_000230	Hs.194236
LIF	leukemia inhibitory factor	0.000162453	0.00103758	0.33529	0.151082	NM_001257135 /// NM_002309	Hs.2250
LIMK2	LIM domain kinase 2	9.63617e-07	4.37677e-08	0.145514	0.102589	NM_001031801	Hs.474596
LINC00158	long intergenic non-protein coding RNA 158	2.57799e-09	4.78833e-08	0.0766252	0.00379141	NM_058184 /// NR_024027	Hs.234016
LINC00346	long intergenic non-protein coding RNA 346	0.000395383	0.00194101	0.510038	0.63757	NM_178514 /// NR_027701	Hs.245390
LMNB1	lamin B1	9.7717e-06	2.78415e-07	0.52638	0.00580341	NM_001198557 /// NM_005573	Hs.89497
LOC100129518 /// SOD2	uncharacterized LOC100129518 /// superoxide dismutase 2, mitochondrial	8.89805e-05	0.000135715	0.301648	0.445951	NM_000636	Hs.487046
LOC100131541	uncharacterized LOC100131541	0.00266205	0.00841317	0.159733	0.495013	XR_110905 /// XR_111212	Hs.661972
NBPF1 /// NBPF10	neuroblastoma breakpoint family member /// neuroblastoma breakpoint family, member 1 // member 10	0.0118646	0.00565654	0.437763	0.811925	NM_001039703	Hs.467587
LOC100506403 /// RUNX1	uncharacterized LOC100506403 /// runt-related transcription factor 1	8.68364e-05	6.30241e-05	0.558352	0.629804	NM_001001890	Hs.149261
LOC728715 /// OVOS2	uncharacterized LOC100509445 /// ovostatin homolog 2-like /// ovostatin 2	9.13408e-08	3.7e-07	0.630633	0.471144	NM_001080502	Hs.434604
LOC100509445 /// OVOS2	uncharacterized LOC100509445 /// ovostatin 2	2.79955e-07	0.000695612	not detected	0.18729	NM_001080502	Hs.524331
LOC285540 /// PI4K2B	uncharacterized LOC285540 /// phosphatidylinositol 4-kinase type 2 beta	1.714e-05	3.40683e-05	0.157905	0.219005	NM_018323 /// NR_037934	Hs.732278
LPAR5	lysophosphatidic acid receptor 5	0.00213613	4.07286e-05	0.18014	0.201101	NM_001142961 /// NM_020400	Hs.155538
LPAR6	lysophosphatidic acid receptor 6	0.000213998	2.26189e-08	0.810484	0.0992056	NM_001162497	Hs.123464
LRP12	low density lipoprotein receptor-related protein 12	7.71176e-06	1.6892e-05	0.120189	0.21888	NM_001135703 /// NM_013437	Hs.600630
LRRC32	leucine rich repeat containing 32	1.33184e-05	7.22315e-06	0.510335	0.191064	NM_001128922 /// NM_005512	Hs.151641
LRRC4	leucine rich repeat containing 4	0.000424225	4.95005e-05	0.173375	ns	NM_022143	Hs.655003
LYL1	lymphoblastic leukemia derived sequence 1	2.04342e-05	7.86496e-08	0.347352	0.238397	NM_005583	Hs.46446
MAF	v-maf musculoaponeurotic fibrosarcoma oncogene homolog (avian)	0.000122497	2.13353e-05	0.0133047	0.981849	NM_001031804 /// NM_005360	Hs.134859
MAFB	v-maf musculoaponeurotic fibrosarcoma oncogene homolog B (avian)	3.5721e-05	0.000252781	0.761717	0.720268	NM_005461	Hs.169487
MAFF	v-maf musculoaponeurotic fibrosarcoma oncogene homolog F (avian)	6.70248e-05	0.000366438	0.452251	0.0168226	NM_001161572	Hs.517617
MAOA	monoamine oxidase A	0.00508654	0.00739288	0.965326	0.40359	NM_000240	Hs.183109
MAP3K12	mitogen-activated protein kinase kinase kinase 12	1.13062e-05	6.37757e-06	0.634362	0.255105	NM_001193511 /// NM_006301	Hs.713539
MAP3K14	mitogen-activated protein kinase kinase kinase 14	7.50472e-05	5.90717e-05	0.712706	0.940246	NM_003954	Hs.404183
MAP3K8	mitogen-activated protein kinase kinase kinase 8	2.70222e-07	1.29478e-06	0.820596	0.231992	NM_001244134 /// NM_005204	Hs.432453
MARCH3	membrane-associated ring finger (C3HC4) 3, E3 ubiquitin protein ligase	0.000224089	1.85422e-06	0.524943	0.00562432	NM_178450	Hs.132441
MAST3	microtubule associated serine/threonine kinase 3	0.000170843	2.42984e-05	0.165892	0.348292	NM_015016	Hs.466184
MASTL	microtubule associated serine/threonine kinase-like	1.36945e-06	1.92384e-05	0.342483	0.0138716	NM_001172303	Hs.276905
MB21D1	Mab-21 domain containing 1	1.71969e-06	1.73864e-05	0.694762	0.0295553	NM_138441	Hs.658405
MBD4	methyl-CpG binding domain protein 4	2.07742e-05	6.15612e-05	0.0214438	0.465901	NM_003925	Hs.35947
MBOAT1	membrane bound O-acyltransferase domain containing 1	0.000589945	0.000970933	0.380842	0.663756	NM_001080480	Hs.377830
MBP	myelin basic protein	0.000412877	1.99862e-05	0.936886	0.894075	NM_001025081	Hs.551713
MCL1	myeloid cell leukemia sequence 1 (BCL2-related)	7.96035e-06	4.65168e-05	0.00426423	0.413962	NM_001197320	Hs.632486
MCOLN2	mucolipin 2	8.7237e-08	1.78647e-08	0.0301865	0.561865	NM_153259	Hs.591446
MDM1	Mdm1 nuclear protein homolog (mouse)	7.46924e-05	0.000168183	0.188103	0.170276	NM_001205028	Hs.655702
MEF2D	myocyte enhancer factor 2D	1.52185e-05	2.49793e-06	0.000332507	0.659023	NM_005920	Hs.314327
MEFV	Mediterranean fever	3.00535e-05	8.26517e-06	0.0760608	0.0141987	NM_000243 /// NM_001198536	Hs.632221
MERTK	c-mer proto-oncogene tyrosine kinase	1.73013e-05	1.39371e-08	0.00303879	0.139134	NM_006343	Hs.306178
MET	met proto-oncogene (hepatocyte growth factor receptor)	0.0393595	0.00186511	0.026606	0.0433825	NM_000245 /// NM_001127500	Hs.132966
METTL20	methyltransferase like 20	0.000143362	0.000394094	0.829117	0.0264353	NM_001135863	Hs.740628
MEX3B	mex-3 homolog B (C. elegans)	1.52241e-05	1.22554e-05	0.69089	0.918086	NM_032246	Hs.104744
MFSD2A	major facilitator superfamily domain containing 2A	3.91617e-08	2.14266e-08	0.016926	0.138211	NM_001136493 /// NM_032793	Hs.655177
MGAT4A	mannosyl (alpha-1,3-)-glycoprotein beta-1,4-N-acetylglucosaminyltransferase, isozyme A	0.000109711	9.92014e-06	0.246306	0.00578246	NM_001160154 /// NM_012214	Hs.177576
MICALL1	MICAL-like 1	4.11798e-06	5.62943e-06	0.88883	0.592217	NM_033386	Hs.517610
MIR17HG /MIR18A / MIR19A / MIR19B1 / MIR20A / MIR92A1	miR-17-92 cluster host gene (non-protein coding) /// microRNA 18a //19a // 19b-1 // 20a //92a-1	2.89436e-06	4.78081e-06	0.33473	0.297778	NR_027349	Hs.24115
MIS18BP1	MIS18 binding protein 1	0.00118046	1.42112e-06	0.00713565	0.640961	NM_018353	Hs.732769
MKL2	MKL/myocardin-like 2	0.000550056	0.00010285	0.423142	0.531002	NM_014048	Hs.49143
MLLT10	myeloid/lymphoid or mixed-lineage leukemia (trithorax homolog, Drosophila); translocated to, 10	5.1374e-05	7.94886e-06	0.280129	0.339992	NM_001009569	Hs.30385
MMP1	matrix metallopeptidase 1 (interstitial collagenase)	1.62019e-06	1.42778e-06	0.866298	0.633637	NM_001145938 /// NM_002421	Hs.83169
MMP10	matrix metallopeptidase 10 (stromelysin 2)	7.42779e-08	3.73106e-09	not detected	0.409972	NM_002425	Hs.2258
MMP12	matrix metallopeptidase 12 (macrophage elastase)	3.51732e-07	3.31347e-07	0.299842	0.179455	NM_002426	Hs.1695
MMP3	matrix metallopeptidase 3 (stromelysin 1, progelatinase)	0.000158547	0.000125085	not detected	0.531943	NM_002422	Hs.375129
MOAP1	modulator of apoptosis 1	3.24093e-05	1.39468e-05	0.472338	0.541445	NM_022151	Hs.24719
MOB3C	MOB kinase activator 3C	2.78195e-06	9.24117e-07	0.00230665	0.177862	NM_145279 /// NM_201403	Hs.632401
MPZL1	myelin protein zero-like 1	3.09104e-06	6.70664e-07	0.0428196	0.00991789	NM_001146191	Hs.493919
MS4A14	membrane-spanning 4-domains, subfamily A, member 14	0.0014762	0.00104013	0.382503	0.42429	NM_001079692	Hs.709736
MSC	musculin	0.000432564	0.000499402	0.563856	0.689496	NM_005098	Hs.442619
MSH2	mutS homolog 2, colon cancer, nonpolyposis type 1 (E. coli)	0.000271524	2.68466e-05	0.964539	0.386102	NM_000251 /// NM_001258281	Hs.597656
MST4	serine/threonine protein kinase MST4	2.77372e-08	7.32625e-08	0.98987	0.019624	NM_001042452	Hs.444247
MT1JP /MT1M / MT1P3	metallothionein 1J, pseudogene /// metallothionein 1M /// metallothionein 1 pseudogene 3	6.31411e-05	0.000511227	0.226603	0.0539562	NM_080757	Hs.647370
MT2A	metallothionein 2A	0.000444994	0.000414684	0.125187	0.606836	NM_005953	Hs.647371
MTF1	metal-regulatory transcription factor 1	4.28149e-05	8.65917e-06	0.927793	0.048953	NM_005955	Hs.471991
MX1	myxovirus (influenza virus) resistance 1, interferon-inducible protein p78 (mouse)	9.22142e-05	0.000274249	0.460373	0.0573588	NM_001144925	Hs.517307
MX2	myxovirus (influenza virus) resistance 2 (mouse)	3.39153e-06	1.25545e-05	0.225537	0.020477	NM_002463	Hs.926
MYC	v-myc myelocytomatosis viral oncogene homolog (avian)	1.75711e-05	5.90405e-05	0.0291748	0.0609964	NM_002467	Hs.202453
MYCL1	v-myc myelocytomatosis viral oncogene homolog 1, lung carcinoma derived (avian)	0.000109122	0.00015982	0.181076	0.764933	NM_001033081	Hs.437922
MYO10	myosin X	3.30321e-05	9.17031e-05	0.0186389	0.462722	NM_012334	Hs.481720
N4BP1	NEDD4 binding protein 1	1.00068e-06	4.42023e-07	0.092879	0.888471	NM_153029	Hs.511839
N4BP2L1	NEDD4 binding protein 2-like 1	5.54588e-06	3.40425e-06	0.0455484	0.207585	NM_001079691 /// NM_052818	Hs.732118
NAA16	N(alpha)-acetyltransferase 16, NatA auxiliary subunit	0.000283362	0.00052076	0.906893	0.234508	NM_001110798	Hs.512914
NABP1	nucleic acid binding protein 1	8.18225e-07	4.26921e-07	0.0575923	0.278849	NM_001031716	Hs.591610
NAMPT	nicotinamide phosphoribosyltransferase	4.16277e-08	8.5875e-06	not detected	0.0455625	NM_005746 /// NM_182790	Hs.489615
NAPEPLD	N-acyl phosphatidylethanolamine phospholipase D	2.21629e-05	6.37448e-06	0.68681	ns	NM_001122838 /// NM_198990	Hs.324271
NBN	nibrin	9.25365e-08	1.64425e-06	0.24355	0.00119465	NM_001024688 /// NM_002485	Hs.492208
NCOA7	nuclear receptor coactivator 7	1.5813e-06	5.69908e-05	0.0513099	0.0986061	NM_001122842	Hs.171426
NFAT5	nuclear factor of activated T-cells 5, tonicity-responsive	4.94273e-06	3.96224e-06	0.160363	0.961176	NM_001113178	Hs.371987
NFATC3	nuclear factor of activated T-cells, cytoplasmic, calcineurin-dependent 3	1.67765e-05	1.46364e-06	0.112046	0.26424	NM_004555	Hs.436585
NFKB1	nuclear factor of kappa light polypeptide gene enhancer in B-cells 1	2.11152e-06	1.33775e-06	0.776646	0.614977	NM_001165412 /// NM_003998	Hs.618430
NFKB2	nuclear factor of kappa light polypeptide gene enhancer in B-cells 2 (p49/p100)	3.3086e-06	3.74364e-06	0.732474	0.954943	NM_001077493	Hs.73090
NFKBIA	nuclear factor of kappa light polypeptide gene enhancer in B-cells inhibitor, alpha	4.40274e-05	4.02223e-05	0.897224	0.738975	NM_020529	Hs.81328
NFKBIZ	nuclear factor of kappa light polypeptide gene enhancer in B-cells inhibitor, zeta	2.27949e-07	1.09335e-06	0.576977	0.231396	NM_001005474 /// NM_031419	Hs.319171
NHLRC1	NHL repeat containing 1	0.000199322	0.00172601	0.16143	0.131512	NM_198586	Hs.348351
NIF3L1	NIF3 NGG1 interacting factor 3-like 1 (S. cerevisiae)	0.000148232	8.36432e-05	0.266971	0.198627	NM_001136039	Hs.145284
NINL	ninein-like	0.00243801	1.87784e-05	0.192314	0.720891	NM_025176	Hs.631508
NIPAL4	NIPA-like domain containing 4	1.1806e-06	1.91462e-06	0.299152	0.381223	NM_001099287 /// NM_001172292	Hs.4285
NKX3-1	NK3 homeobox 1	4.88898e-05	0.000546669	not detected	0.384438	NM_001256339	Hs.55999
NLRC4	NLR family, CARD domain containing 4	0.000554954	3.59374e-05	0.0645605	0.240995	NM_001199138	Hs.574741
NLRP12	NLR family, pyrin domain containing 12	0.000121474	1.23861e-05	0.264826	0.606155	NM_033297 /// NM_144687	Hs.631573
NLRP3	NLR family, pyrin domain containing 3	7.98657e-06	8.97801e-08	0.0417828	0.014041	NM_001079821	Hs.159483
NOD1	nucleotide-binding oligomerization domain containing 1	2.8862e-06	9.04082e-07	0.778777	0.134595	NM_006092	Hs.405153
NPAT	nuclear protein, ataxia-telangiectasia locus	1.50683e-05	6.63763e-05	0.270468	0.00467451	NM_002519	Hs.171061
NR1D2	nuclear receptor subfamily 1, group D, member 2	5.95144e-05	0.000849368	0.493251	0.781499	NM_001145425 /// NM_005126	Hs.37288
NR4A3	nuclear receptor subfamily 4, group A, member 3	3.7315e-07	4.84743e-06	0.148305	0.00276729	NM_006981	Hs.279522
NSD1	nuclear receptor binding SET domain protein 1	6.90656e-05	0.00013078	0.0476889	ns	NM_022455 /// NM_172349	Hs.106861
NT5C3	5'-nucleotidase, cytosolic III	5.07093e-06	0.00010418	0.904114	0.316135	NM_001002009	Hs.487933
NUDT6	nudix (nucleoside diphosphate linked moiety X)-type motif 6	8.87835e-06	2.13318e-06	0.0999701	ns	NM_007083 /// NM_198041	Hs.558459
NUP85	nucleoporin 85kDa	0.000237077	0.000265349	0.341375	0.604825	NM_024844	Hs.362817
NXN	nucleoredoxin	3.395e-05	4.11724e-05	0.251831	0.468368	NM_001205319 /// NM_022463	Hs.527989
OAS1	2'-5'-oligoadenylate synthetase 1, 40/46kDa	1.30659e-06	4.87149e-05	0.282655	0.273429	NM_001032409	Hs.524760
OAS2	2'-5'-oligoadenylate synthetase 2, 69/71kDa	5.06833e-07	1.71169e-06	0.188337	0.00997578	NM_001032731	Hs.414332
OAS3	2'-5'-oligoadenylate synthetase 3, 100kDa	1.00353e-07	7.28839e-07	0.405221	0.0616022	NM_006187	Hs.528634
OASL	2'-5'-oligoadenylate synthetase-like	8.46555e-05	0.000160716	0.914083	0.0730432	NM_001261825	Hs.118633
OGFRL1	opioid growth factor receptor-like 1	7.71398e-07	5.99982e-06	0.343092	0.23941	NM_024576	Hs.656091
OLR1	oxidized low density lipoprotein (lectin-like) receptor 1	1.74632e-07	1.18472e-07	0.0350731	0.0948747	NM_001172632	Hs.412484
ORAI3	ORAI calcium release-activated calcium modulator 3	7.85699e-05	2.11059e-07	0.381565	0.416722	NM_152288	Hs.732730
OSBPL11	oxysterol binding protein-like 11	0.00020996	2.37512e-06	0.154373	0.603494	NM_022776	Hs.477440
OSM	oncostatin M	0.000272001	0.00828177	0.000421664	0.0936702	NM_020530	Hs.248156
OSR2	odd-skipped related 2 (Drosophila)	6.21976e-11	2.80394e-09	not detected	2.89459e-05	NM_001142462 /// NM_053001	Hs.253247
OTUD4	OTU domain containing 4	4.914e-06	7.05305e-06	0.231526	0.809236	NM_001102653	Hs.270851
OXTR	oxytocin receptor	2.19941e-06	7.92469e-05	not detected	0.491974	NM_000916	Hs.2820
P2RX7	purinergic receptor P2X, ligand-gated ion channel, 7	8.75359e-06	0.000220512	1.67925e-05	0.014129	NM_002562	Hs.729169
P2RY8	purinergic receptor P2Y, G-protein coupled, 8	0.000176008	9.50702e-05	0.597305	0.786879	NM_178129	Hs.111377
PANX1	pannexin 1	3.68002e-05	5.9097e-05	0.0134985	0.734046	NM_015368	Hs.591976
PAQR8	progestin and adipoQ receptor family member VIII	0.00192645	0.000158971	0.606446	0.377651	NM_133367	Hs.239388
PARP14	poly (ADP-ribose) polymerase family, member 14	3.11738e-06	3.32485e-05	0.416757	0.00641049	NM_017554	Hs.518203
PCDH9	protocadherin 9	0.00228286	0.000691598	0.78175	0.553482	NM_020403 /// NM_203487	Hs.654709
PCED1B	PC-esterase domain containing 1B	9.89442e-06	2.12213e-06	0.00908483	0.283498	NM_138371	Hs.560100
PDE4B	phosphodiesterase 4B, cAMP-specific	1.07937e-06	1.20661e-06	0.00021312	0.75432	NM_001037339	Hs.198072
PDGFRL	platelet-derived growth factor receptor-like	2.73921e-06	9.82785e-06	0.6644	0.507737	NM_006207	Hs.458573
PDIK1L	PDLIM1 interacting kinase 1 like	3.3918e-05	6.21357e-05	0.291519	0.00967675	NM_001243532	Hs.468801
PDK4	pyruvate dehydrogenase kinase, isozyme 4	0.01057	0.0066746	0.833728	ns	NM_002612	Hs.8364
PDSS1	prenyl (decaprenyl) diphosphate synthase, subunit 1	4.34156e-06	9.46109e-06	0.14369	0.148361	NM_014317	Hs.558468
PDXP /// SH3BP1	pyridoxal (pyridoxine, vitamin B6) phosphatase /// SH3-domain binding protein 1	0.000521204	0.000215296	0.236649	0.880008	NM_018957 /// NM_020315	Hs.601143
PELI1	pellino E3 ubiquitin protein ligase 1	3.16457e-09	3.51352e-08	0.875113	0.00794419	NM_020651	Hs.7886
PFKFB3	6-phosphofructo-2-kinase/fructose-2,6-biphosphatase 3	1.40893e-07	1.78736e-07	0.15084	0.396765	NM_001145443 /// NM_004566	Hs.195471
PFKFB4	6-phosphofructo-2-kinase/fructose-2,6-biphosphatase 4	5.31736e-05	7.90855e-07	0.101457	0.345458	NM_004567	Hs.476217
PHF17	PHD finger protein 17	9.62443e-06	1.49823e-05	0.532848	0.549403	NM_024900 /// NM_199320	Hs.12420
PHF23	PHD finger protein 23	4.30503e-06	7.64155e-06	0.947902	0.0632535	NM_024297	Hs.644724
PHLDB2	pleckstrin homology-like domain, family B, member 2	0.000143347	1.11671e-05	not detected	0.0194347	NM_001134437	Hs.708546
PIK3CG	phosphoinositide-3-kinase, catalytic, gamma polypeptide	4.20877e-05	3.99448e-05	0.313463	0.484041	NM_002649	Hs.32942
PIK3IP1	phosphoinositide-3-kinase interacting protein 1	3.17198e-05	1.03076e-05	0.276994	0.240005	NM_001135911 /// NM_052880	Hs.26670
PIM1	pim-1 oncogene	1.26575e-06	2.02409e-06	0.45549	0.10389	NM_001243186 /// NM_002648	Hs.81170
PIM2	pim-2 oncogene	1.08846e-06	7.53773e-07	0.159753	0.216582	NM_006875	Hs.727148
PIM3	pim-3 oncogene	1.00694e-07	1.87603e-07	0.813625	0.00965237	NM_001001852	Hs.530381
PITHD1	PITH (C-terminal proteasome-interacting domain of thioredoxin-like) domain containing 1	1.38721e-05	1.77397e-06	0.0483184	0.141436	NM_020362	Hs.31819
PLAGL2	pleiomorphic adenoma gene-like 2	8.32842e-07	6.16348e-08	0.497683	0.585387	NM_002657	Hs.154104
PLAT	plasminogen activator, tissue	1.3699e-05	0.00135333	not detected	0.0571599	NM_000930	Hs.491582
PLAUR	plasminogen activator, urokinase receptor	5.39599e-06	4.06263e-05	0.0184277	0.267425	NM_001005376	Hs.466871
PLEK	pleckstrin	5.50707e-05	0.000896621	0.407083	0.00913435	NM_002664	Hs.468840
PLEKHO2	pleckstrin homology domain containing, family O member 2	2.01119e-05	3.27944e-06	0.214118	0.392808	NM_001195059 /// NM_025201	Hs.709337
PLK2	polo-like kinase 2	0.00995713	0.00179517	0.00316188	0.220891	NM_001252226 /// NM_006622	Hs.398157
PLK3	polo-like kinase 3	6.15293e-06	1.0366e-05	0.067813	0.164746	NM_004073	Hs.632415
PLSCR1	phospholipid scramblase 1	4.05828e-05	1.96556e-05	0.00920801	0.180843	NM_021105	Hs.130759
PMAIP1	phorbol-12-myristate-13-acetate-induced protein 1	1.63889e-07	2.86759e-06	0.229542	0.172129	NM_021127	Hs.96
PML	promyelocytic leukemia	8.08372e-07	3.00208e-06	0.500389	0.0103834	NM_002675	Hs.526464
PNPT1	polyribonucleotide nucleotidyltransferase 1	9.99674e-07	1.95103e-05	0.0129753	0.0117589	NM_033109	Hs.388733
POMZP3 /// ZP3	POM121 and ZP3 fusion /// zona pellucida glycoprotein 3 (sperm receptor)	4.8605e-07	6.68724e-07	0.535646	0.789852	NM_001110354	Hs.656137
PPA1	pyrophosphatase (inorganic) 1	2.91286e-07	4.2532e-07	0.0263689	0.640004	NM_021129	Hs.437403
PPAPDC2	phosphatidic acid phosphatase type 2 domain containing 2	1.01282e-05	1.69232e-05	0.127812	0.394346	NM_203453	Hs.107510
PPM1K	protein phosphatase, Mg2+/Mn2+ dependent, 1K	7.1088e-10	1.1724e-08	0.872861	0.0107288	NM_152542	Hs.291000
PPP1R15B	protein phosphatase 1, regulatory subunit 15B	4.68058e-06	6.26646e-06	0.411187	0.793175	NM_032833	Hs.304376
PPP1R9B	protein phosphatase 1, regulatory subunit 9B	4.1007e-05	1.06641e-05	0.319976	0.571429	NM_032595	Hs.514323
PPP3CC	protein phosphatase 3, catalytic subunit, gamma isozyme	4.17795e-06	2.06974e-06	0.978161	0.63918	NM_001243974	Hs.731683
PRDM1	PR domain containing 1, with ZNF domain	1.73058e-05	0.000266676	0.193325	0.0210596	NM_001198 /// NM_182907	Hs.436023
PRDM8	PR domain containing 8	5.42116e-07	1.69725e-07	not detected	0.156322	NM_001099403 /// NM_020226	Hs.373642
PRIC285	peroxisomal proliferator-activated receptor A interacting complex 285	1.96141e-06	2.88143e-06	0.165198	0.224025	NM_001037335 /// NM_033405	Hs.517180
PRMT10	protein arginine methyltransferase 10 (putative)	2.88094e-06	6.30415e-05	0.332973	0.00872915	NM_138364	Hs.591692
PRPF3	PRP3 pre-mRNA processing factor 3 homolog (S. cerevisiae)	1.75918e-06	3.33783e-06	0.716898	0.63504	NM_004698	Hs.11776
PRR5L	proline rich 5 like	0.000350596	0.000554269	0.216704	0.250031	NM_001160167	Hs.19987
PRUNE	prune homolog (Drosophila)	9.18055e-05	8.48137e-05	0.261576	0.0799448	NM_021222	Hs.78524
PSTK	phosphoseryl-tRNA kinase	3.25104e-06	3.30408e-05	0.36583	0.00593259	NM_153336	Hs.281004
PSTPIP2	proline-serine-threonine phosphatase interacting protein 2	3.33114e-07	4.835e-07	0.0062433	0.0493032	NM_024430	Hs.567384
PTGER2	prostaglandin E receptor 2 (subtype EP2), 53kDa	3.97875e-05	0.00011323	0.102588	0.0727125	NM_000956	Hs.2090
PTGIR	prostaglandin I2 (prostacyclin) receptor (IP)	0.000131823	0.000265174	0.00450729	0.439829	NM_000960	Hs.458324
PTGS2	prostaglandin-endoperoxide synthase 2 (prostaglandin G/H synthase and cyclooxygenase)	9.93624e-12	1.23784e-10	not detected	0.143382	NM_000963	Hs.196384
PTPN1	protein tyrosine phosphatase, non-receptor type 1	1.65969e-06	3.06679e-07	0.313241	0.00658694	NM_002827	Hs.417549
PTPN2	protein tyrosine phosphatase, non-receptor type 2	7.55845e-06	1.51726e-06	0.963392	0.0899105	NM_001207013	Hs.654527
PTPN6	protein tyrosine phosphatase, non-receptor type 6	0.000381561	0.000456837	0.953141	0.988459	NM_002831	Hs.63489
PTX3	pentraxin 3, long	6.25911e-09	8.20494e-09	0.173084	0.761784	NM_002852	Hs.591286
PURA	purine-rich element binding protein A	1.6663e-05	4.33159e-05	0.189479	0.0119838	NM_005859	Hs.443121
PVR	poliovirus receptor	3.67538e-06	5.03149e-06	0.0215149	0.893512	NM_001135768	Hs.171844
PVRL2	poliovirus receptor-related 2 (herpesvirus entry mediator B)	1.02267e-06	4.52048e-06	0.524423	0.468295	NM_001042724 /// NM_002856	Hs.655455
PVRL3	poliovirus receptor-related 3	3.9698e-07	9.76001e-06	not detected	0.000119433	NM_001243286	Hs.293917
PVRL4	poliovirus receptor-related 4	0.000201406	8.94707e-05	0.13159	0.889659	NM_030916	Hs.492490
RAB33A	RAB33A, member RAS oncogene family	1.40732e-06	2.14594e-06	0.414557	0.251329	NM_004794	Hs.654356
RAB42	RAB42, member RAS oncogene family	0.000275083	9.58578e-08	0.00125499	0.217428	NM_001193532 /// NM_152304	Hs.652321
RAP2B	RAP2B, member of RAS oncogene family	7.60546e-05	1.98742e-08	0.0454061	0.226502	NM_002886	Hs.98643
RAP2C	RAP2C, member of RAS oncogene family	5.90226e-06	7.59788e-06	0.460397	0.123841	NM_021183	Hs.119889
RAPGEF2	Rap guanine nucleotide exchange factor (GEF) 2	1.85058e-07	1.13117e-07	0.997994	0.302511	NM_014247	Hs.113912
RASGEF1B	RasGEF domain family, member 1B	0.000101064	0.00235587	0.184294	0.00138652	NM_152545	Hs.591696
RASGRP1	RAS guanyl releasing protein 1 (calcium and DAG-regulated)	2.34638e-05	8.4271e-06	not detected	0.508565	NM_001128602 /// NM_005739	Hs.591127
RASL11A	RAS-like, family 11, member A	2.71379e-07	1.80003e-06	0.890397	0.0075954	NM_206827	Hs.192131
RASSF1	Ras association (RalGDS/AF-6) domain family member 1	4.1267e-06	3.71952e-06	0.651165	0.0401837	NM_001206957	Hs.476270
RASSF5	Ras association (RalGDS/AF-6) domain family member 5	5.5144e-07	2.54669e-06	0.0718468	0.00778804	NM_031437	Hs.497579
RBBP6	retinoblastoma binding protein 6	2.91352e-06	9.84551e-06	0.935655	0.108279	NM_006910	Hs.188553
RCBTB2	regulator of chromosome condensation (RCC1) and BTB (POZ) domain containing protein 2	0.000128762	2.82354e-05	0.182938	0.331665	NM_001268	Hs.652712
RCOR3	REST corepressor 3	6.36522e-06	9.74207e-08	0.58582	0.416453	NM_001136223	Hs.356399
REC8	REC8 homolog (yeast)	9.93036e-07	1.28983e-05	0.02047	0.120876	NM_001048205 /// NM_005132	Hs.419259
REL	v-rel reticuloendotheliosis viral oncogene homolog (avian)	2.01359e-07	1.65454e-07	0.00531665	0.22491	NM_002908	Hs.631886
RELA	v-rel reticuloendotheliosis viral oncogene homolog A (avian)	3.71841e-07	1.13586e-06	0.934956	0.14486	NM_001145138	Hs.502875
RFC4	replication factor C (activator 1) 4, 37kDa	2.12772e-05	0.000166192	0.570663	0.17251	NM_002916 /// NM_181573	Hs.732098
RGPD1 /2 /3	RANBP2-like and GRIP domain containing 1 / 2 /3	7.96046e-05	0.000117332	0.0692221	0.743037	NM_001024457	Hs.728970
RGS12	regulator of G-protein signaling 12	0.00106945	5.28762e-06	0.991319	0.220893	NM_002926	Hs.527061
RGS16	regulator of G-protein signaling 16	2.14656e-06	1.0906e-05	0.562477	0.000865819	NM_002928	Hs.413297
RGS18	regulator of G-protein signaling 18	0.00180891	0.00120596	0.58437	0.343404	NM_130782	Hs.440890
RGS19	regulator of G-protein signaling 19	0.000698597	2.86877e-05	0.248712	0.405302	NM_001039467 /// NM_005873	Hs.422336
RGS2	regulator of G-protein signaling 2, 24kDa	4.5613e-05	9.2241e-07	4.3645e-05	0.0132435	NM_002923	Hs.78944
RHCG	Rh family, C glycoprotein	2.86485e-07	2.51456e-07	0.214038	0.179626	NM_016321	Hs.459284
RHOBTB1	Rho-related BTB domain containing 1	2.2909e-05	1.55677e-05	0.749197	0.1871	NM_001242359	Hs.148670
RHOF	ras homolog family member F (in filopodia)	0.000371263	0.00230355	0.660317	0.577744	NM_019034	Hs.720066
RHOH	ras homolog family member H	4.66042e-07	5.65441e-07	0.0775924	0.572711	NM_004310	Hs.654594
RHOU	ras homolog family member U	6.57238e-05	1.36863e-05	0.882769	0.0663013	NM_021205 /// NR_037962	Hs.647774
RIN2	Ras and Rab interactor 2	2.09432e-06	8.5536e-06	0.11735	0.0168386	NM_001242581 /// NM_018993	Hs.472270
RIN3	Ras and Rab interactor 3	2.12537e-05	9.76466e-06	0.306126	0.625782	NM_024832	Hs.326822
RIPK1	receptor (TNFRSF)-interacting serine-threonine kinase 1	2.13001e-06	1.07838e-05	0.266396	0.104908	NM_003804	Hs.519842
RIPK2	receptor-interacting serine-threonine kinase 2	3.01228e-07	3.07887e-06	0.478248	0.000281271	NM_003821	Hs.103755
RNASEL	ribonuclease L (2',5'-oligoisoadenylate synthetase-dependent)	0.000423179	2.93112e-05	0.871462	0.793157	NM_021133	Hs.518545
RND1	Rho family GTPase 1	7.21164e-11	6.50118e-11	0.912744	0.469612	NM_014470	Hs.124940
RND3	Rho family GTPase 3	0.00173453	0.00562624	0.648109	0.140017	NM_001254738 /// NM_005168	Hs.6838
RNF135	ring finger protein 135	1.30325e-05	1.04918e-07	0.0515813	0.270052	NM_001184992	Hs.29874
RNF144B	ring finger protein 144B	4.26173e-09	4.83422e-09	0.463508	0.0773195	NM_182757	Hs.148741
RNF166	ring finger protein 166	0.00043106	1.18771e-06	0.304219	0.230164	NM_001171815	Hs.513804
RNF19B	ring finger protein 19B	2.92581e-08	4.26782e-08	0.114009	0.0318876	NM_001127361 /// NM_153341	Hs.591504
RPL23AP7 /// RPL23AP82	ribosomal protein L23a pseudogene 7 /// ribosomal protein L23a pseudogene 82	1.20315e-05	2.45653e-05	0.202485	0.671258	NM_203302	Hs.595056
RPP25	ribonuclease P/MRP 25kDa subunit	6.74869e-06	1.46382e-05	0.00121156	0.508374	NM_017793	Hs.8562
RPRD2	regulation of nuclear pre-mRNA domain containing 2	3.44827e-05	1.12056e-05	0.989193	ns	NM_015203	Hs.213666
RREB1	ras responsive element binding protein 1	0.000135071	4.14882e-08	0.785302	0.413122	NM_001003698	Hs.298248
RSAD1	radical S-adenosyl methionine domain containing 1	1.27009e-05	7.2704e-06	0.989086	0.0531854	NM_018346	Hs.8033
RSAD2	radical S-adenosyl methionine domain containing 2	0.0016089	0.00294526	0.706971	0.660007	NM_080657	Hs.17518
RTP4	receptor (chemosensory) transporter protein 4	0.00162989	0.00183592	0.53268	0.950842	NM_022147	Hs.43388
SAMD4A	sterile alpha motif domain containing 4A	1.29726e-05	0.000153296	0.0013277	0.0278271	NM_001161576	Hs.602611
SAMD9	sterile alpha motif domain containing 9	5.25957e-05	0.000318369	0.200233	0.847536	NM_001193307 /// NM_017654	Hs.65641
SAMD9L	sterile alpha motif domain containing 9-like	7.59114e-06	8.3203e-05	0.0755007	0.0480192	NM_152703	Hs.489118
SAP30	Sin3A-associated protein, 30kDa	3.47194e-05	1.63664e-06	0.374507	0.266457	NM_003864	Hs.591715
SAP30L	SAP30-like	0.00133075	0.00181879	0.611654	0.462774	NM_001131062	Hs.592566
SASH3	SAM and SH3 domain containing 3	0.00207909	0.000286059	0.458721	0.919103	NM_018990	Hs.61469
SASS6	spindle assembly 6 homolog (C. elegans)	1.12691e-06	2.74242e-05	0.803946	ns	NM_194292	Hs.591447
SAV1	salvador homolog 1 (Drosophila)	1.29313e-06	3.26426e-06	0.471023	0.122091	NM_021818	Hs.642842
SBNO2	strawberry notch homolog 2 (Drosophila)	2.21846e-06	7.43608e-08	0.240355	0.0257605	NM_001100122 /// NM_014963	Hs.408708
SDC4	syndecan 4	2.32115e-07	8.3396e-08	0.255091	0.0849141	NM_002999	Hs.632267
SDCCAG3	serologically defined colon cancer antigen 3	4.82565e-05	2.40725e-06	0.038438	0.814839	NM_001039707	Hs.94300
SDS	serine dehydratase	7.09692e-05	0.000171059	0.010554	0.395987	NM_006843	Hs.439023
SEPSECS	Sep (O-phosphoserine) tRNA:Sec (selenocysteine) tRNA synthase	0.000237606	0.00018043	0.967444	0.320371	NM_001159728 /// NM_016955	Hs.253305
SERPINB9	serpin peptidase inhibitor, clade B (ovalbumin), member 9	6.54896e-07	4.78947e-07	0.109772	0.0322802	NM_004155	Hs.104879
SERPINE2	serpin peptidase inhibitor, clade E (nexin, plasminogen activator inhibitor type 1), member 2	0.0182648	0.00548657	not detected	0.839063	NM_001136528	Hs.38449
SESN3	sestrin 3	2.07818e-07	1.54442e-07	not detected	0.363818	NM_144665	Hs.659934
SETDB2	SET domain, bifurcated 2	1.2839e-05	1.29862e-05	0.724423	0.43814	NM_001160308 /// NM_031915	Hs.631789
SGK1	serum/glucocorticoid regulated kinase 1	4.16814e-05	6.54596e-08	0.99996	0.120271	NM_001143676	Hs.510078
SGPP2	sphingosine-1-phosphate phosphatase 2	0.000107612	0.000103345	0.256582	0.778692	NM_152386	Hs.591604
SH3BP4	SH3-domain binding protein 4	3.23631e-06	4.95458e-05	0.0239009	0.910611	NM_014521	Hs.516777
SH3TC1	SH3 domain and tetratricopeptide repeats 1	1.59873e-06	7.30316e-08	0.0371493	0.107485	NM_018986	Hs.479116
SIAH2	siah E3 ubiquitin protein ligase 2	5.46839e-07	1.42857e-06	0.49392	0.886728	NM_005067	Hs.477959
SIDT1	SID1 transmembrane family, member 1	1.70992e-05	0.00137634	0.173533	0.686205	NM_017699	Hs.591291
SIKE1	suppressor of IKBKE 1	0.000143905	0.000154191	0.949184	0.468354	NM_001102396	Hs.709277
SKI	v-ski sarcoma viral oncogene homolog (avian)	1.01423e-06	2.73047e-06	0.457135	0.514792	NM_003036	Hs.656507
SLAMF1	signaling lymphocytic activation molecule family member 1	1.06074e-07	8.49948e-08	0.99034	0.0180089	NM_003037	Hs.523660
SLAMF7	SLAM family member 7	1.40409e-09	7.09808e-09	0.0418144	0.00141184	NM_021181	Hs.517265
SLC17A5	solute carrier family 17 (anion/sugar transporter), member 5	9.72862e-06	1.11035e-06	0.946974	0.964173	NM_012434	Hs.597422
SLC1A3	solute carrier family 1 (glial high affinity glutamate transporter), member 3	1.06242e-09	1.29952e-09	3.71732e-05	0.00109079	NM_001166695	Hs.481918
SLC22A15	solute carrier family 22, member 15	2.05196e-05	2.90816e-05	0.135311	0.594811	NM_018420	Hs.125482
SLC25A19	solute carrier family 25 (mitochondrial thiamine pyrophosphate carrier), member 19	0.000308913	0.000471615	0.44871	0.442609	NM_001126121	Hs.514470
SLC25A28	solute carrier family 25 (mitochondrial iron transporter), member 28	2.20387e-07	2.83297e-07	0.137473	0.530639	NM_031212	Hs.403790
SLC25A37	solute carrier family 25 (mitochondrial iron transporter), member 37	0.00044971	0.000538968	0.468688	0.811553	NM_016612	Hs.122514
SLC29A3	solute carrier family 29 (nucleoside transporters), member 3	0.000601121	0.000220293	0.542259	0.592145	NM_001174098	Hs.438419
SLC2A6	solute carrier family 2 (facilitated glucose transporter), member 6	9.95502e-06	8.06354e-06	0.0973854	0.440985	NM_001145099 /// NM_017585	Hs.244378
SLC35E2 /// SLC35E2B	solute carrier family 35, member E2 /// solute carrier family 35, member E2B	4.33441e-05	2.86573e-05	0.127845	0.200912	NM_001110781	Hs.707620
SLC35G1	solute carrier family 35, member G1	0.00205758	0.00400229	0.382384	0.712996	NM_001134658 /// NM_153226	Hs.599469
SLC41A2	solute carrier family 41, member 2	2.79354e-05	3.13103e-05	0.0169162	0.305051	NM_032148	Hs.577463
SLC46A1	solute carrier family 46 (folate transporter), member 1	0.000643195	0.000314352	0.0431917	0.33777	NM_001242366 /// NM_080669	Hs.731770
SLC5A3	solute carrier family 5 (sodium/myo-inositol cotransporter), member 3	7.80601e-05	1.03728e-05	0.120887	0.753856	NM_006933
SLC7A5	solute carrier family 7 (amino acid transporter light chain, L system), member 5	2.08637e-05	8.8724e-06	0.0395014	0.0105258	NM_003486	Hs.513797
SLC9B2	solute carrier family 9, subfamily B (NHA2, cation proton antiporter 2), member 2	0.000187124	1.2503e-06	0.385767	0.14616	NM_178833	Hs.546482
SLCO4A1	solute carrier organic anion transporter family, member 4A1	1.39824e-06	1.12274e-06	0.948207	0.272512	NM_016354	Hs.235782
SLCO4C1	solute carrier organic anion transporter family, member 4C1	2.655e-05	0.000153262	0.0067002	ns	NM_180991	Hs.127648
SLMO1	slowmo homolog 1 (Drosophila)	8.44898e-05	5.41058e-06	0.00185642	0.341456	NM_001142405	Hs.514718
SMAD6	SMAD family member 6	7.8993e-06	2.40096e-07	0.00118877	0.0494239	NM_001142861	Hs.153863
SNAI1	snail homolog 1 (Drosophila)	2.89973e-06	4.5145e-06	0.0158827	0.54957	NM_005985	Hs.48029
SNHG12 /// SNORA16A /44 /61	small nucleolar RNA host gene 12 (non-protein coding) /// small nucleolar RNA, H/ACA box 16A //44 // 61	2.42295e-05	1.26678e-06	0.000656317	0.134517	NM_053040	Hs.741061
SNHG15 /// SNORA9	small nucleolar RNA host gene 15 (non-protein coding) /// small nucleolar RNA, H/ACA box 9	1.48576e-07	1.51281e-07	not detected	0.170503	NR_002952 /// NR_003697	Hs.741063
SNX24	sorting nexin 24	0.000125363	1.77379e-05	0.0132621	0.220048	NM_014035	Hs.483200
SNX30	sorting nexin family member 30	0.000107684	1.64833e-05	0.307656	0.109618	NM_001012994	Hs.522350
SOCS1	suppressor of cytokine signaling 1	9.50242e-11	5.10472e-11	0.0115465	0.173835	NM_003745	Hs.50640
SOCS2	suppressor of cytokine signaling 2	3.90257e-08	6.22686e-08	0.111263	0.554674	NM_001270467	Hs.485572
SOCS3	suppressor of cytokine signaling 3	6.65525e-09	8.16739e-09	0.00310605	0.640141	NM_003955	Hs.527973
SOCS6	suppressor of cytokine signaling 6	2.94589e-05	5.38719e-05	0.0322659	0.716667	NM_004232	Hs.44439
SOWAHD	sosondowah ankyrin repeat domain family member D	1.35435e-05	3.39915e-07	0.0786512	0.440571	NM_001105576	Hs.355223
SP110	SP110 nuclear body protein	7.11262e-07	3.26196e-05	0.758496	0.027686	NM_001185015	Hs.145150
SP3	Sp3 transcription factor	4.48233e-05	2.82141e-05	0.148514	0.901254	NM_001017371	Hs.531587
SPATA13	spermatogenesis associated 13	1.31659e-06	3.08232e-08	0.00956531	0.00130474	NM_001166271 /// NM_153023	Hs.595391
SPATA7	spermatogenesis associated 7	0.000227898	0.000792409	0.44202	0.0295361	NM_001040428 /// NM_018418	Hs.525518
SPRED1	sprouty-related, EVH1 domain containing 1	8.23532e-06	0.00018741	0.0128637	0.00556081	NM_152594	Hs.525781
SPRR2F	small proline-rich protein 2F	1.99832e-07	5.84142e-06	0.823114	0.0211794	NM_001014450	Hs.490252
SPRY2	sprouty homolog 2 (Drosophila)	0.000997012	0.000798213	0.612661	0.710547	NM_005842	Hs.18676
SPSB1	splA/ryanodine receptor domain and SOCS box containing 1	5.38318e-05	9.08909e-05	0.931724	0.724835	NM_025106	Hs.721335
SRC	v-src sarcoma (Schmidt-Ruppin A-2) viral oncogene homolog (avian)	2.00481e-06	8.66322e-06	0.00295387	0.0156252	NM_005417 /// NM_198291	Hs.195659
SRSF12	serine/arginine-rich splicing factor 12	3.60092e-06	2.51314e-06	0.343101	0.0963317	NM_080743	Hs.254414
SSTR2	somatostatin receptor 2	2.13953e-07	2.78099e-07	0.262251	0.000961311	NM_001050	Hs.514451
STAP1	signal transducing adaptor family member 1	0.000111713	0.00234401	0.629245	0.0038555	NM_012108	Hs.435579
STAT4	signal transducer and activator of transcription 4	1.21076e-05	4.25041e-06	0.00835514	0.00781603	NM_001243835 /// NM_003151	Hs.80642
STAT5A	signal transducer and activator of transcription 5A	1.16984e-05	1.15579e-05	0.999497	0.66719	NM_003152	Hs.437058
STK17A	serine/threonine kinase 17a	1.67348e-05	1.16342e-05	0.0240347	0.196572	NM_004760	Hs.709489
STK17B	serine/threonine kinase 17b	2.24836e-05	3.39088e-05	0.653991	0.391682	NM_004226	Hs.88297
STX11	syntaxin 11	6.34281e-05	1.56258e-05	0.00829078	0.428584	NM_003764	Hs.118958
SYNPO2	synaptopodin 2	3.66145e-06	3.51969e-06	not detected	0.00299821	NM_001128933	Hs.655519
TAP1	transporter 1, ATP-binding cassette, sub-family B (MDR/TAP)	1.25257e-06	3.81518e-06	0.777053	0.25211	NM_000593	Hs.352018
TARP /// TRGC2	TCR gamma alternate reading frame protein /// T cell receptor gamma constant 2	6.23342e-10	3.44886e-10	0.952707	0.213291	NM_001003799 /// NM_001003806	Hs.534032
TBC1D14	TBC1 domain family, member 14	7.37668e-05	1.21201e-06	0.0165559	0.730729	NM_001113361	Hs.518611
TBC1D2	TBC1 domain family, member 2	4.94847e-05	9.25658e-07	0.7157	0.928527	NM_001267571	Hs.371016
TBC1D9	TBC1 domain family, member 9 (with GRAM domain)	5.73472e-08	7.69051e-08	0.794711	0.0102394	NM_015130	Hs.480819
TCF7L1	transcription factor 7-like 1 (T-cell specific, HMG-box)	4.45996e-05	6.74608e-05	0.220379	0.0785784	NM_031283	Hs.516297
TCF7L2	transcription factor 7-like 2 (T-cell specific, HMG-box)	5.835e-06	9.2124e-05	0.140823	0.017523	NM_001146274	Hs.593995
TCHH	trichohyalin	7.64007e-05	1.11776e-05	not detected	0.903617	NM_007113	Hs.432416
TDRD7	tudor domain containing 7	8.39161e-08	2.94639e-07	0.227336	0.0863036	NM_014290	Hs.193842
TESK2	testis-specific kinase 2	0.00192872	0.0002133	0.256617	0.432313	NM_007170	Hs.591499
TGFBR1	transforming growth factor, beta receptor 1	2.89401e-05	2.1136e-06	0.0769838	0.895739	NM_001130916 /// NM_004612	Hs.494622
THAP8	THAP domain containing 8	3.80729e-06	3.55316e-06	0.153112	0.625378	NM_152658	Hs.350209
TICAM1	toll-like receptor adaptor molecule 1	4.68831e-06	5.70136e-06	0.859362	0.106931	NM_014261 /// NM_182919	Hs.29344
TIFA	TRAF-interacting protein with forkhead-associated domain	4.03643e-06	2.68527e-05	0.00123349	0.248201	NM_052864	Hs.310640
TIGD2	tigger transposable element derived 2	5.79405e-06	1.43203e-07	0.488194	0.216763	NM_145715	Hs.58924
TIMP1	TIMP metallopeptidase inhibitor 1	0.00072019	0.000702936	0.956282	0.505461	NM_003254	Hs.522632
TIPARP	TCDD-inducible poly(ADP-ribose) polymerase	7.50144e-07	1.26926e-06	0.534911	0.538842	NM_001184717	Hs.731699
TJP2	tight junction protein 2 (zona occludens 2)	3.53268e-07	2.61096e-07	0.0555757	0.188247	NM_001170414	Hs.50382
TLR2	toll-like receptor 2	0.000937629	0.00213818	0.356978	0.103658	NM_003264	Hs.519033
TLR5	toll-like receptor 5	1.98643e-07	4.4459e-06	0.0393021	0.0649398	NM_003268	Hs.604542
TM4SF1	transmembrane 4 L six family member 1	0.00294587	1.58123e-06	not detected	0.0251033	NM_014220	Hs.740377
TMCC1	transmembrane and coiled-coil domain family 1	1.04225e-05	3.15587e-06	0.541979	0.691986	NM_001017395	Hs.477547
TMEM170B	transmembrane protein 170B	0.000212544	1.74716e-05	0.491669	0.50774	NM_001100829	Hs.146317
TMEM171	transmembrane protein 171	0.00157137	0.00206418	not detected	0.0648486	NM_001161342 /// NM_173490	Hs.162246
TMEM2	transmembrane protein 2	0.000761005	2.79738e-05	0.0333167	0.00166663	NM_001135820 /// NM_013390	Hs.494146
TMEM206	transmembrane protein 206	4.27455e-05	2.22662e-05	0.269624	0.662316	NM_001198862 /// NM_018252	Hs.445386
TMEM217	transmembrane protein 217	9.42081e-06	3.60468e-06	0.907907	0.0553176	NM_001162900 /// NM_145316	Hs.520101
TMEM37	transmembrane protein 37	3.53914e-05	4.31336e-06	0.136225	0.0445402	NM_183240	Hs.26216
TMEM86A	transmembrane protein 86A	2.55409e-05	8.43906e-06	0.920236	0.0052936	NM_153347	Hs.502100
TMEM88	transmembrane protein 88	3.76471e-06	3.70382e-05	0.967658	0.135898	NM_203411	Hs.389669
TNC	tenascin C	1.16736e-05	6.9746e-05	0.494491	0.312317	NM_002160	Hs.143250
TNF	tumor necrosis factor	1.4095e-07	5.77898e-07	0.00690248	0.00156522	NM_000594	Hs.241570
TNFAIP2	tumor necrosis factor, alpha-induced protein 2	4.55306e-07	5.40061e-07	0.58217	0.66326	NM_006291	Hs.525607
TNFAIP3	tumor necrosis factor, alpha-induced protein 3	3.51699e-09	8.19889e-09	0.399162	0.0845283	NM_006290	Hs.211600
TNFAIP6	tumor necrosis factor, alpha-induced protein 6	1.55981e-05	1.7106e-05	0.749396	0.937682	NM_007115	Hs.437322
TNFAIP8	tumor necrosis factor, alpha-induced protein 8	5.29007e-08	4.86128e-07	0.182607	0.207569	NM_001077654 /// NM_014350	Hs.656274
TNFRSF11A	tumor necrosis factor receptor superfamily, member 11a, NFKB activator	0.000675269	0.000190393	0.181471	0.269797	NM_003839	Hs.204044
TNFRSF4	tumor necrosis factor receptor superfamily, member 4	0.00011243	0.000198333	0.225563	0.310033	NM_003327	Hs.129780
TNFRSF9	tumor necrosis factor receptor superfamily, member 9	3.07138e-06	8.8197e-06	0.447256	0.00939139	NM_001561	Hs.86447
TNFSF10	tumor necrosis factor (ligand) superfamily, member 10	4.16669e-05	0.000155682	0.289952	0.292101	NM_001190942	Hs.478275
TNFSF15	tumor necrosis factor (ligand) superfamily, member 15	6.87459e-06	5.75555e-05	0.762739	0.0113417	NM_001204344 /// NM_005118	Hs.23349
TNFSF18	tumor necrosis factor (ligand) superfamily, member 18	3.93355e-06	0.000220486	0.0353852	0.000733366	NM_005092	Hs.248197
TNFSF8	tumor necrosis factor (ligand) superfamily, member 8	0.000397007	0.00176423	0.0708083	0.131216	NM_001244 /// NM_001252290	Hs.494901
TNFSF9	tumor necrosis factor (ligand) superfamily, member 9	1.26955e-08	3.54549e-08	0.111501	0.0267804	NM_003811	Hs.1524
TNIP1	TNFAIP3 interacting protein 1	2.91381e-06	1.66061e-06	0.68614	0.0459334	NM_001252385	Hs.355141
TNIP2	TNFAIP3 interacting protein 2	9.8501e-05	0.000104459	0.333569	0.684856	NM_001161527 /// NM_024309	Hs.726088
TNIP3	TNFAIP3 interacting protein 3	3.70316e-07	9.29966e-07	not detected	0.07282	NM_001128843	Hs.208206
TNRC18	trinucleotide repeat containing 18	7.76242e-05	6.92846e-06	0.887833	0.854205	NM_001013722 /// NM_001080495	Hs.740442
TNRC6B	trinucleotide repeat containing 6B	4.68137e-06	3.30774e-07	0.0699923	0.19729	NM_001024843	Hs.372082
TOB1	transducer of ERBB2, 1	0.000488956	1.11782e-05	0.713667	0.723	NM_001243877	Hs.531550
TP53BP2	tumor protein p53 binding protein, 2	3.26619e-07	7.11733e-07	0.970362	0.0430856	NM_001031685 /// NM_005426	Hs.523968
TP53INP2	tumor protein p53 inducible nuclear protein 2	0.000103565	3.89402e-05	0.310794	0.411201	NM_021202	Hs.516994
TPBG	trophoblast glycoprotein	7.45027e-06	5.10648e-05	0.785792	0.0979637	NM_001166392 /// NM_006670	Hs.82128
TPD52	tumor protein D52	0.00022679	1.71085e-05	0.834026	0.094295	NM_001025252	Hs.368433
TRAF1	TNF receptor-associated factor 1	2.87901e-07	5.16684e-07	0.903469	0.414228	NM_001190945	Hs.531251
TRAF3IP2	TRAF3 interacting protein 2	0.000134388	3.03253e-05	0.0372939	0.179448	NM_001164281	Hs.561514
TRERF1	transcriptional regulating factor 1	2.78252e-05	6.68256e-06	0.0457984	0.253359	NM_018415	Hs.485392
TRIM25	tripartite motif containing 25	2.83375e-06	5.67245e-06	0.713064	0.264419	NM_005082	Hs.528952
TRIM32	tripartite motif containing 32	3.7037e-05	9.36045e-07	0.12353	0.212133	NM_001099679 /// NM_012210	Hs.591910
TRIM36	tripartite motif containing 36	5.19992e-05	3.78753e-05	0.0497123	0.830486	NM_001017397	Hs.599403
TRIM5	tripartite motif containing 5	0.000101273	0.000373908	0.0830716	0.846314	NM_033034	Hs.370515
TRIM58	tripartite motif containing 58	2.1175e-05	2.44024e-05	0.00154983	0.153137	NM_015431
TRIP10	thyroid hormone receptor interactor 10	2.20799e-08	1.0215e-07	0.0120225	0.591342	NM_004240	Hs.515094
TRPS1	trichorhinophalangeal syndrome I	1.52164e-05	2.83158e-05	0.464451	0.127033	NM_014112	Hs.657018
TSC22D3	TSC22 domain family, member 3	0.000289608	0.000113922	0.0338875	0.615496	NM_001015881	Hs.522074
TSLP	thymic stromal lymphopoietin	1.41511e-05	6.19492e-06	0.801092	0.881314	NM_033035	Hs.389874
TTC31	tetratricopeptide repeat domain 31	0.000118647	0.000144785	0.175789	0.0574988	NM_022492 /// NR_027749	Hs.557709
TUBGCP3	tubulin, gamma complex associated protein 3	0.000774534	9.20518e-06	0.695058	0.564812	NM_006322	Hs.224152
TXNIP	thioredoxin interacting protein	0.000290817	0.000238144	0.0224389	0.66246	NM_006472	Hs.533977
UAP1L1	UDP-N-acteylglucosamine pyrophosphorylase 1-like 1	3.52063e-05	8.58168e-07	0.015662	0.970432	NM_207309	Hs.142076
UBAC1	UBA domain containing 1	5.60534e-05	2.56173e-06	0.440696	0.996164	NM_016172	Hs.9194
UBL4A	ubiquitin-like 4A	9.95486e-05	1.12203e-05	0.115115	0.494427	NM_014235	Hs.76480
UBTD2	ubiquitin domain containing 2	2.39121e-05	9.74134e-06	0.0319114	0.0972209	NM_152277	Hs.131570
UPB1	ureidopropionase, beta	1.85361e-06	2.23886e-05	0.485084	0.0196582	NM_016327	Hs.731656
UPP1	uridine phosphorylase 1	0.000816467	0.00194322	0.797286	0.284222	NM_003364 /// NM_181597	Hs.488240
USP12	ubiquitin specific peptidase 12	4.23158e-09	1.36316e-08	0.715211	0.0198878	NM_182488	Hs.42400
USP18	ubiquitin specific peptidase 18	4.75541e-05	0.000258668	0.365951	0.166931	NM_017414	Hs.38260
VEGFA	vascular endothelial growth factor A	0.00105296	2.6867e-05	4.90892e-05	0.0127215	NM_001025366	Hs.73793
WARS	tryptophanyl-tRNA synthetase	4.50969e-06	0.000195239	0.0996408	0.194838	NM_004184	Hs.497599
WDR81	WD repeat domain 81	5.73374e-05	1.03069e-06	0.157941	0.556862	NM_001163673	Hs.234572
WTAP	Wilms tumor 1 associated protein	7.09176e-05	0.000101656	0.83995	0.416455	NM_004906	Hs.446091
XAF1	XIAP associated factor 1	3.14173e-05	7.2035e-05	0.476976	0.135246	NM_017523	Hs.441975
XBP1	X-box binding protein 1	1.83886e-07	3.83764e-07	0.157958	0.047283	NM_001079539 /// NM_005080	Hs.437638
XRN1	5'-3' exoribonuclease 1	2.39604e-05	0.000745483	not detected	0.203337	NM_001042604 /// NM_019001	Hs.435103
YPEL3	yippee-like 3 (Drosophila)	0.000561044	0.00192172	0.0363756	0.26772	NM_001145524 /// NM_031477	Hs.513491
YPEL4	yippee-like 4 (Drosophila)	0.00427863	0.000587963	0.000184409	0.61777	NM_145008	Hs.135978
YRDC	yrdC domain containing (E. coli)	1.42536e-05	2.18286e-05	0.347411	0.290482	NM_024640	Hs.301564
ZADH2	zinc binding alcohol dehydrogenase domain containing 2	1.00943e-05	0.000331987	0.0731828	0.00110985	NM_175907	Hs.465433
ZBED3	zinc finger, BED-type containing 3	2.176e-05	4.69045e-05	0.127384	0.154108	NM_032367	Hs.584988
ZBED5	zinc finger, BED-type containing 5	4.16607e-06	2.60919e-06	0.743782	0.0766107	NM_001143667 /// NM_021211	Hs.655066
ZBTB1	zinc finger and BTB domain containing 1	2.78066e-06	9.86738e-07	0.516903	0.375466	NM_001123329 /// NM_014950	Hs.605143
ZBTB10	zinc finger and BTB domain containing 10	7.66639e-07	5.33204e-07	0.243837	0.952445	NM_001105539 /// NM_023929	Hs.591868
ZBTB4	zinc finger and BTB domain containing 4	0.000107664	4.26399e-06	0.420482	0.442629	NM_001128833 /// NM_020899	Hs.35096
ZBTB43	zinc finger and BTB domain containing 43	0.000251888	0.000519871	0.130078	0.566821	NM_001135776 /// NM_014007	Hs.355581
ZBTB44	zinc finger and BTB domain containing 44	0.000157585	0.000184718	0.291792	0.288212	NM_014155	Hs.731463
ZC3H12A	zinc finger CCCH-type containing 12A	2.15257e-08	2.63869e-08	0.176423	0.332704	NM_025079	Hs.656294
ZC3H12C	zinc finger CCCH-type containing 12C	6.13989e-06	0.000295195	0.00119462	0.0110498	NM_033390	Hs.376289
ZC3H6	zinc finger CCCH-type containing 6	0.000270728	9.06234e-05	0.821837	0.525289	NM_198581	Hs.190477
ZC3HAV1	zinc finger CCCH-type, antiviral 1	7.54306e-07	1.87417e-06	0.668336	0.324513	NM_020119 /// NM_024625	Hs.133512
ZDHHC7	zinc finger, DHHC-type containing 7	6.24704e-05	5.21734e-06	0.931834	0.417073	NM_001145548 /// NM_017740	Hs.461610
ZFP112 /// ZNF285	zinc finger protein 112 homolog (mouse) /// zinc finger protein 285	3.76206e-06	4.04294e-05	0.280914	0.00160774	NM_001083335	Hs.48589
ZFP36L1	zinc finger protein 36, C3H type-like 1	5.76358e-06	5.97163e-07	0.580402	0.0196854	NM_001244698	Hs.85155
ZFP36L2	zinc finger protein 36, C3H type-like 2	0.000104217	2.59257e-07	0.547392	0.0547843	NM_006887	Hs.503093
ZFP64	zinc finger protein 64 homolog (mouse)	0.000989063	2.50568e-05	0.479151	0.932205	NM_018197	Hs.473082
ZFX	zinc finger protein, X-linked	7.89185e-06	0.000777349	0.287222	0.356926	NM_001178084	Hs.336681
ZHX2	zinc fingers and homeoboxes 2	1.26471e-05	8.81993e-05	0.00869627	0.630208	NM_014943	Hs.377090
ZKSCAN4	zinc finger with KRAB and SCAN domains 4	4.30411e-05	5.66214e-06	0.0967741	0.224687	NM_019110	Hs.44720
ZMYM2	zinc finger, MYM-type 2	0.000110293	0.000102961	0.215712	ns	NM_001190964	Hs.507433
ZMYND8	zinc finger, MYND-type containing 8	0.000485922	0.000471515	0.836726	0.836118	NM_012408	Hs.620751
ZNF182	zinc finger protein 182	2.36388e-05	0.00019653	0.42964	ns	NM_001007088	Hs.189690
ZNF187	zinc finger protein 187	6.74155e-06	6.64574e-05	0.531426	0.0272699	NM_001023560	Hs.157883
ZNF226	zinc finger protein 226	0.000254282	1.54231e-05	0.793951	0.138891	NM_001032372	Hs.145956
ZNF232	zinc finger protein 232	5.08031e-05	0.000346038	0.206406	0.61633	NM_014519	Hs.279914
ZNF277	zinc finger protein 277	1.33684e-05	0.000362618	0.100893	0.0619546	NM_021994	Hs.655904
ZNF280D	zinc finger protein 280D	2.98472e-06	4.53503e-06	0.0328587	0.82664	NM_001002843	Hs.511477
ZNF331	zinc finger protein 331	1.68824e-05	0.000595077	0.00957408	0.31059	NM_001079906	Hs.185674
ZNF345	zinc finger protein 345	2.5907e-05	0.000160231	0.75858	0.0173545	NM_001242472	Hs.362324
ZNF362	zinc finger protein 362	0.000189837	2.32519e-05	0.916608	0.939891	NM_152493	Hs.740507
ZNF395	zinc finger protein 395	8.08256e-05	1.14076e-05	0.286943	0.193061	NM_018660	Hs.435535
ZNF420	zinc finger protein 420	5.02984e-06	1.96191e-05	0.846331	ns	NM_144689	Hs.444992
ZNF441	zinc finger protein 441	0.000191113	6.14943e-05	0.905217	0.363761	NM_152355	Hs.675132
ZNF449	zinc finger protein 449	1.74098e-05	4.64862e-06	0.520088	0.0484058	NM_152695	Hs.28780
ZNF480	zinc finger protein 480	1.73181e-05	1.48535e-05	0.143926	0.342034	NM_144684	Hs.729317
ZNF546	zinc finger protein 546	4.01034e-05	7.92809e-06	0.152204	ns	NM_178544	Hs.666807
ZNF552	zinc finger protein 552	9.30264e-06	4.575e-06	0.0571989	0.030087	NM_024762	Hs.560727
ZNF561	zinc finger protein 561	4.09816e-05	3.11237e-05	0.306325	0.135719	NM_152289	Hs.720081
ZNF564	zinc finger protein 564	1.76625e-06	5.18677e-06	0.970561	0.0179283	NM_144976	Hs.655615
ZNF571	zinc finger protein 571	1.24839e-05	2.05562e-05	0.92903	0.131933	NM_016536	Hs.590944
ZNF573	zinc finger protein 573	6.04373e-06	1.02394e-05	0.496354	0.763845	NM_001172689	Hs.531262
ZNF589	zinc finger protein 589	0.000153154	7.72145e-06	0.104568	0.373845	NM_016089	Hs.172602
ZNF616	zinc finger protein 616	3.86496e-05	1.46633e-06	0.374663	0.434849	NM_178523	Hs.630804
ZNF652	zinc finger protein 652	0.000205665	1.40696e-05	0.714663	0.386089	NM_001145365 /// NM_014897	Hs.739293
ZNF700	zinc finger protein 700	0.000305393	0.000214957	0.140854	0.553887	NM_144566	Hs.528486
ZNF703	zinc finger protein 703	9.19655e-06	1.64199e-05	0.62975	0.769342	NM_025069	Hs.740923
ZNF772	zinc finger protein 772	3.71049e-05	4.31127e-05	0.294245	0.0560452	NM_001024596 /// NM_001144068	Hs.388810
ZNF780A	zinc finger protein 780A	4.06301e-06	6.76058e-06	0.328558	0.0137836	NM_001010880	Hs.115140
ZNF93	zinc finger protein 93	8.26765e-05	1.52958e-05	0.41655	0.449783	NM_001004126 /// NM_031218	Hs.723768
ZNFX1	zinc finger, NFX1-type containing 1	6.995e-06	1.03177e-05	0.661953	0.175471	NM_021035	Hs.371794
ZYG11B	zyg-11 homolog B (C. elegans)	0.00118257	0.00125985	0.94843	0.54586	NM_024646	Hs.476280
ZZZ3	zinc finger, ZZ-type containing 3	0.000276775	1.67106e-05	0.348127	0.251134	NM_015534	Hs.480506
