# Supplementary material for: Reprogramming of pro-inflammatory human macrophages to an anti-inflammatory phenotype by bile acids
Source: Sci Rep. 2018 Jan 10;8:255. doi: 10.1038/s41598-017-18305-x (PMC5762890; doi:10.1038/s41598-017-18305-x)
Supplement: Supplementary file 3 — Supplementary Data 2 [file 41598_2017_18305_MOESM3_ESM.xlsx]

## Sheet: CXCL 1
Reprogramming of pro-inflammatory human macrophages to an anti-inflammatory phenotype by bile acids.
Marianne Wammers, Anna-Kathrin Schupp, Johannes G. Bode, Christian Ehlting, Stephanie Wolf, René Deenen, Karl Köhrer, Dieter Häussinger, Dirk Graf
Supplementary Data 2		Figure 3
	ΔCT value
	CXCL1
	Buffy Number	#68	#54	#77	#70	#95	#89	#99
	control	0.791139	1.65149	0.819757	0.498326	1.72301	13.4935	0.512899
	DMSO	0.55909	1.12444	0.58006	0.603365	1.24284	9.79215	0.69918
	50µM TLC	0.762745	0.997217	0.400683	0.366987	0.642132	5.73987	0.230778
	10 ng/ml LPS	95.2384	144.07	47.9568	65.5505	118.944	160.906	90.1068
	50µM TLC+ 10ng/ml LPS	16.8664	66.1585	15.4808	15.2456	75.1551	94.7135	65.9374
	ΔΔCT value
	CXCL1
	Buffy Number	#68	#54	#77	#70	#95	#89	#99
	control	1.41505	1.46872	1.41323	0.825912	1.38635	1.37799	0.733572
	DMSO	1	1	1	1	1	1	1
	50µM TLC	1.36426	0.886853	0.690762	0.608235	0.516666	0.58617	0.330069
	10 ng/ml LPS	170.345	128.125	82.6756	108.642	95.7037	16.4322	128.875
	50µM TLC+ 10ng/ml LPS	30.1677	58.8366	26.6882	25.2677	60.4706	9.67239	94.3067

## Sheet: CXCL2
Reprogramming of pro-inflammatory human macrophages to an anti-inflammatory phenotype by bile acids.
Marianne Wammers, Anna-Kathrin Schupp, Johannes G. Bode, Christian Ehlting, Stephanie Wolf, René Deenen, Karl Köhrer, Dieter Häussinger, Dirk Graf
Supplementary Data 2		Figure 3
	ΔCT value
	CXCL2
	Buffy Number	#68	#54	#77	#70	#95	#101	#89	#102	#99
	control	2.99181	2.73952	2.3386	1.67173	3.43426	5.87414	4.65738	5.58049	7.09355
	DMSO	1.92177	1.91449	2.06523	1.78982	3.5189	5.44701	5.58294	5.2113	11.36
	50µM TLC	7.90146	5.49517	4.99089	6.91923	7.26275	8.15626	9.9569	8.25506	8.1595
	10 ng/ml LPS	38.8244	32.8868	18.4577	11.2162	25.0128	65.5639	48.068	109.464	102.664
	50µM TLC+ 10ng/ml LPS	2.70767	24.7351	12.2159	14.3878	33.0507	119.282	44.1783	157.528	147.168
	ΔΔCT value
	CXCL2
	Buffy Number	#68	#54	#77	#70	#95	#101	#89	#102	#99
	control	1.5568	1.43094	1.13237	0.934019	0.975947	1.07842	0.834217	1.07084	0.62443
	DMSO	1	1	1	1	1	1	1	1	1
	50µM TLC	4.11156	2.8703	2.41663	3.86587	2.06392	1.49738	1.78345	1.58407	0.718263
	10 ng/ml LPS	20.2025	17.1778	8.93737	6.26663	7.10811	12.0367	8.60981	21.0051	9.03729
	50µM TLC+ 10ng/ml LPS	1.40895	12.9199	5.91501	8.03867	9.39233	21.8987	7.91309	30.2282	12.9549

## Sheet: CXCL3
Reprogramming of pro-inflammatory human macrophages to an anti-inflammatory phenotype by bile acids.
Marianne Wammers, Anna-Kathrin Schupp, Johannes G. Bode, Christian Ehlting, Stephanie Wolf, René Deenen, Karl Köhrer, Dieter Häussinger, Dirk Graf
Supplementary Data 2		Figure 3
	ΔCT value
	CXCL3
	Buffy Number	#68	#54	#77	#70	#95	#89	#99
	control	4.03492	2.28305	1.99779	1.13155	3.37836	9.54873	9.06142
	DMSO	1.56326	1.52301	1.69206	1.33507	3.52613	7.7936	8.13009
	50µM TLC	4.026	4.95569	4.0944	4.33503	5.60735	13.5777	7.05985
	10 ng/ml LPS	49.13	69.3063	49.0318	30.6658	74.6311	96.2436	297.197
	50µM TLC+ 10ng/ml LPS	42.6757	38.5048	21.8804	16.092	62.342	106.585	284.599
	ΔΔCT value
	CXCL3
	Buffy Number	#68	#54	#77	#70	#95	#89	#99
	control	2.58109	1.49903	1.18069	0.847559	0.958091	1.2252	1.11455
	DMSO	1	1	1	1	1	1	1
	50µM TLC	2.57539	3.25388	2.41978	3.24705	1.59023	1.74216	0.86836
	10 ng/ml LPS	31.4279	45.5061	28.9777	22.9695	21.1651	12.3491	36.5552
	50µM TLC+ 10ng/ml LPS	27.2992	25.282	12.9312	12.0533	17.68	13.6759	35.0057

## Sheet: CXCL9
Reprogramming of pro-inflammatory human macrophages to an anti-inflammatory phenotype by bile acids.
Marianne Wammers, Anna-Kathrin Schupp, Johannes G. Bode, Christian Ehlting, Stephanie Wolf, René Deenen, Karl Köhrer, Dieter Häussinger, Dirk Graf
Supplementary Data 2		Figure 3
	ΔCT value
	CXCL9
	Buffy Number	#68	#54	#77	#70	#95	#89	#99	#133	#129	#130	#134	#135	#136	#138	#139
	control	0.265686	0.0274449	0.0079799	0.0193262	0.221212	2.26746	0.0277525	0.0283984	0.0076217	0.00189737	0.164641	0.00144289	0.00243931	0.00285195	0.00385454
	DMSO	0.0376384	0.000702592	0.0309039	0.010992	0.48692	2.20429	0.00987458	0.15463	0.00254665	0.00172236	3.00379	0.0149291	0.0101902	0.00312411	0.00107386
	50µM TLC	0.120191	0.000446615	0.00826805	0.0444855	0.468049	2.3204	0.00301419	0.0120638	0.00753866	0.000858257	0.345068	0.00308411	0.00344067	0.0136965	0.00293977
	10 ng/ml LPS	2.65595	0.459842	5.10339	4.55439	6.15036	1.9494	3.56451	3.98198	0.725219	0.978933	11.4907	1.35951	6.36176	30.2021	9.57168
	50µM TLC+ 10ng/ml LPS	0.671544	0.0283192	0.594074	0.331264	1.18739	2.06129	0.801444	0.0410245	0.348646	0.141164	2.90179	3.36965	2.47103	0.355059	4.71919
	ΔΔCT value
	CXCL9
	Buffy Number	#68	#54	#77	#70	#95	#89	#99	#133	#129	#130	#134	#135	#136	#138	#139
	control	7.05891	39.0623	0.258216	1.75821	0.454309	1.02866	2.8105	0.184	2.993	1.102	0.055	0.097	0.239	0.913	3.589
	DMSO	1	1	1	1	1	1	1	1	1	1	1	1	1	1	1
	50µM TLC	3.19331	0.635667	0.26754	4.04707	0.961245	1.05267	0.305248	0.078	2.96	0.498	0.115	0.207	0.338	4.384	2.738
	10 ng/ml LPS	70.5649	654.494	165.137	414.336	12.6312	0.884367	360.978	25.752	284.774	568.367	3.825	91.065	624.303	9667.43	8913.33
	50µM TLC+ 10ng/ml LPS	17.842	40.3068	19.2232	30.1368	2.43858	0.935126	81.1624	0.265	136.904	81.96	0.966	225.71	242.492	113.651	4394.6

## Sheet: CXCL10
Reprogramming of pro-inflammatory human macrophages to an anti-inflammatory phenotype by bile acids.
Marianne Wammers, Anna-Kathrin Schupp, Johannes G. Bode, Christian Ehlting, Stephanie Wolf, René Deenen, Karl Köhrer, Dieter Häussinger, Dirk Graf
Supplementary Data 2		Figure 3
	ΔCT value
	CXCL10
	Buffy Number	#68	#54	#77	#70	#95	#89	#99
	control	0.491843	0.0652362	0.264759	0.457231	0.176241	1.42036	0.543769
	DMSO	0.363713	0.056485	0.647079	0.386253	0.217146	1.36717	0.387329
	50µM TLC	0.271312	0.0149399	0.0397367	0.173667	0.240037	0.416014	0.0623788
	10 ng/ml LPS	84.8555	76.2926	75.8712	99.0601	68.6428	27.0474	50.4719
	50µM TLC+ 10ng/ml LPS	3.61178	6.76344	20.142	17.9907	18.546	4.23678	20.6952
	ΔΔCT value
	CXCL10
	Buffy Number	#68	#54	#77	#70	#95	#89	#99
	control	1.35228	1.15493	0.409161	1.18376	0.811626	1.0389	1.40389
	DMSO	1	1	1	1	1	1	1
	50µM TLC	0.745952	0.264494	0.0614093	0.449619	1.10542	0.304289	0.161049
	10 ng/ml LPS	233.304	1350.67	117.252	256.464	316.113	19.7835	130.307
	50µM TLC+ 10ng/ml LPS	9.93031	119.739	31.1277	46.5775	85.4081	3.09894	53.4306

## Sheet: CXCL11
Reprogramming of pro-inflammatory human macrophages to an anti-inflammatory phenotype by bile acids.
Marianne Wammers, Anna-Kathrin Schupp, Johannes G. Bode, Christian Ehlting, Stephanie Wolf, René Deenen, Karl Köhrer, Dieter Häussinger, Dirk Graf
Supplementary Data 2		Figure 3
	ΔCT value
	CXCL11
	Buffy Number	#161	#182	#183	#129
	control	0.0101104	0.0720211	0.012387	0.0251691
	DMSO	0.0279646	0.0224297	0.0217395	0.0034977
	50µM TLC	0.10179	0.0400073	0.0145433	0.0191373
	10 ng/ml LPS	23.8076	16.117	58.8726	1.44492
	50µM TLC+ 10ng/ml LPS	4.0237	1.0883	1.48952	0.801691
	ΔΔCT value
	CXCL11
	Buffy Number	#161	#182	#183	#129
	control	0.361544	3.21096	0.56979	7.1959
	DMSO	1	1	1	1
	50µM TLC	3.63997	1.78367	0.668979	5.47141
	10 ng/ml LPS	851.35	718.554	2708.09	413.105
	50µM TLC+ 10ng/ml LPS	143.886	48.5205	68.5166	229.205

## Sheet: CCL5
Reprogramming of pro-inflammatory human macrophages to an anti-inflammatory phenotype by bile acids.
Marianne Wammers, Anna-Kathrin Schupp, Johannes G. Bode, Christian Ehlting, Stephanie Wolf, René Deenen, Karl Köhrer, Dieter Häussinger, Dirk Graf
Supplementary Data 2		Figure 3
	ΔCT value
	CCL5
	Buffy Number	#68	#54	#77	#70	#95	#99	#101	#89
	control	1.2041	0.237864	0.857727	1.01894	0.579468	0.627848	0.230467	2.00853
	DMSO	1.14911	0.231575	0.842705	1.14453	0.525444	1.10009	0.135359	1.57947
	50µM TLC	1.33075	0.283008	0.527574	1.22725	0.501856	0.476991	0.102602	0.784222
	10 ng/ml LPS	94.5439	53.5982	122.214	75.4901	86.7788	99.1426	84.9361	108.688
	50µM TLC+ 10ng/ml LPS	101.213	52.3441	46.6227	46.0228	42.1477	81.0284	55.0275	62.0125
	ΔΔCT value
	CCL5
	Buffy Number	#68	#54	#77	#70	#95	#99	#101	#89
	control	1.04785	1.02716	1.01783	0.890267	1.10282	0.570723	1.70263	1.27164
	DMSO	1	1	1	1	1	1	1	1
	50µM TLC	1.15807	1.2221	0.626049	1.07227	0.955109	0.433592	0.757994	0.496509
	10 ng/ml LPS	82.2758	231.451	145.026	65.9571	165.153	90.1221	627.486	68.8127
	50µM TLC+ 10ng/ml LPS	88.0794	226.036	55.3251	40.211	80.2134	73.656	406.529	39.2615

## Sheet: IL18
Reprogramming of pro-inflammatory human macrophages to an anti-inflammatory phenotype by bile acids.
Marianne Wammers, Anna-Kathrin Schupp, Johannes G. Bode, Christian Ehlting, Stephanie Wolf, René Deenen, Karl Köhrer, Dieter Häussinger, Dirk Graf
Supplementary Data 2		Figure 3
	ΔCT value
	IL18
	Buffy Number	#136	#138	#139	#186	#189	#187	#199
	control	5.07674	8.89704	11.1798	4.20379	2.44259	3.9122	2.74786
	DMSO	5.65561	14.7474	7.38374	4.60986	10.915	3.49784	1.64755
	50µM TLC	5.05342	14.5559	6.44645	1.15587	6.97762	4.70584	2.31006
	10 ng/ml LPS	22.2843	430.762	72.4548	6.01977	4.62374	6.02457	9.112
	50µM TLC+ 10ng/ml LPS	25.1947	205.122	50.2002	1.74593	2.84408	2.43336	7.52822
	ΔΔCT value
	IL18
	Buffy Number	#136	#138	#139	#186	#189	#187	#199
	control	0.897646	0.603297	1.51411	0.911913	0.223784	1.11846	1.66785
	DMSO	1	1	1	1	1	1	1
	50µM TLC	0.893522	0.987018	0.87306	0.250738	0.63927	1.34536	1.40212
	10 ng/ml LPS	3.94022	29.2094	9.81274	1.30585	0.423614	1.72237	5.53062
	50µM TLC+ 10ng/ml LPS	4.45481	13.9091	6.79875	0.378738	0.260567	0.695674	4.56933

## Sheet: CCL3
Reprogramming of pro-inflammatory human macrophages to an anti-inflammatory phenotype by bile acids.
Marianne Wammers, Anna-Kathrin Schupp, Johannes G. Bode, Christian Ehlting, Stephanie Wolf, René Deenen, Karl Köhrer, Dieter Häussinger, Dirk Graf
Supplementary Data 2		Figure 3
	ΔCT value
	CCL3
	Buffy Number	#68	#77	#70	#95	#99	#101	#89	#102
	control	8.44041	6.08736	6.58374	2.54088	3.01186	0.384426	14.5384	1.84736
	DMSO	5.71106	4.78798	6.98435	1.85078	2.36582	0.850997	14.0514	0.565608
	50µM TLC	4.14408	1.83654	2.59066	0.93713	0.934036	0.13033	6.44593	0.110807
	10 ng/ml LPS	349.024	344.12	167.623	303.044	465.596	361.556	271.382	407.364
	50µM TLC+ 10ng/ml LPS	173.505	130.355	89.6508	172.693	399.219	354.141	152.999	345.168
	ΔΔCT value
	CCL3
	Buffy Number	#68	#77	#70	#95	#99	#101	#89	#102
	control	1.4779	1.27138	0.942641	1.37287	1.27307	0.451736	1.03466	3.26615
	DMSO	1	1	1	1	1	1	1	1
	50µM TLC	0.725623	0.383572	0.370923	0.506342	0.394805	0.15315	0.45874	0.195909
	10 ng/ml LPS	61.1137	71.8717	23.9998	163.738	196.802	424.862	19.3135	720.223
	50µM TLC+ 10ng/ml LPS	30.3804	27.2254	12.8359	93.3078	168.745	416.149	10.8885	610.26

## Sheet: CCL4
Reprogramming of pro-inflammatory human macrophages to an anti-inflammatory phenotype by bile acids.
Marianne Wammers, Anna-Kathrin Schupp, Johannes G. Bode, Christian Ehlting, Stephanie Wolf, René Deenen, Karl Köhrer, Dieter Häussinger, Dirk Graf
Supplementary Data 2		Figure 3
	ΔCt value
	CCL4
	Buffy Number	#54	#77	#70	#95	#99	#101	#102
	control	5.7756	11.6288	13.2245	4.59319	15.2826	0.640662	9.95345
	DMSO	6.56935	8.7519	14.7232	4.31142	16.8552	2.33215	2.54504
	50µM TLC	2.40628	2.5705	5.05876	2.6308	6.27091	0.258749	0.635112
	10 ng/ml LPS	2052.33	1304.27	1362.9	1456.22	2644.32	1736.19	1759.8
	50µM TLC+ 10ng/ml LPS	1242.23	487.705	576.764	860.89	2262.36	1551.54	1412.21
	ΔΔCt value
	CCL4
	Buffy Number	#54	#77	#70	#95	#99	#101	#102
	control	0.879173	1.32871	0.898204	1.06535	0.906703	0.274709	3.91092
	DMSO	1	1	1	1	1	1	1
	50µM TLC	0.366288	0.293707	0.34359	0.610194	0.372047	0.110949	0.249549
	10 ng/ml LPS	312.41	149.027	92.5679	337.759	156.885	744.46	691.462
	50µM TLC+ 10ng/ml LPS	189.094	55.7256	39.1737	199.677	134.224	665.281	554.886

[truncated: 4 more sheets: IL15, MMP10, MMP12, EREG]
