# Supplementary material for: Reprogramming of pro-inflammatory human macrophages to an anti-inflammatory phenotype by bile acids
Source: Sci Rep. 2018 Jan 10;8:255. doi: 10.1038/s41598-017-18305-x (PMC5762890; doi:10.1038/s41598-017-18305-x)
Supplement: Supplementary file 4 — Supplementary Data 3 [file 41598_2017_18305_MOESM4_ESM.xlsx]

## Sheet: N6 cAMP
Reprogramming of pro-inflammatory human macrophages to an anti-inflammatory phenotype by bile acids.
Marianne Wammers, Anna-Kathrin Schupp, Johannes G. Bode, Christian Ehlting, Stephanie Wolf, René Deenen, Karl Köhrer, Dieter Häussinger, Dirk Graf
Supplementary Data 3		figure 6
	ΔCT value
	CCL5
	Buffy Number	#160	#162	#161	#164	#186	#166	#189	#187
	control	0.211503	1.5636	0.846051	1.03436	0.53403	0.876462	1.88546	3.38885
	DMSO	0.213	1.60034	0.806607	1.33557	0.656678	0.96591	0.841968	3.62302
	50µM TLC	0.243601	0.832636	0.961226	0.827606	0.447514	0.751255	0.232162	2.12568
	10ng/ml LPS	36.2873	77.2627	91.5049	125.865	142.018	94.6234	119.155	93.9059
	50µM TLC + 10ng/ml LPS	24.795	50.2722	66.8038	100.019	59.173	85.1891	67.2574	92.6986
	100µM N6.cAMP	0.969594	1.13178	1.85423	1.15122	0.469583	0.845874	0.707634	1.283
	100µM N6.cAMP + 10ng/ml LPS	34.3638	40.2094	60.7016	87.3863	23.8735	101.17	27.3216	22.9027
	ΔΔCT value
	CCL5
	Buffy Number	#160	#162	#161	#164	#186	#166	#189	#187
	control	0.992969	0.977045	1.0489	0.774471	0.81323	0.907395	2.23935	0.935365
	DMSO	1	1	1	1	1	1	1	1
	50µM TLC	1.14367	0.520287	1.19169	0.619667	0.681483	0.777769	0.275737	0.586715
	10ng/ml LPS	170.363	48.279	113.444	94.2411	216.267	97.963	141.519	25.9192
	50µM TLC + 10ng/ml LPS	116.408	31.4134	82.8208	74.8886	90.1097	88.1957	79.8812	25.586
	100µM N6.cAMP	4.55207	0.707212	2.2988	0.861968	0.715089	0.875727	0.840453	0.354124
	100µM N6.cAMP + 10ng/ml LPS	161.332	25.1255	75.2555	65.4301	36.3549	104.741	32.4498	6.32142
	ΔCT value
	CXCL9
	Buffy Number	#160	#162	#161	#164	#186	#166	#189	#187
	control	0.00179376	0.00389658	n.d.	0.0168789	0.0302468	0.00948734	0.0118769	0.0480879
	DMSO	0.00074581	0.00286518	0.00562953	0.00496706	0.00779323	0.0119849	0.0735873	0.0623226
	50µM TLC	0.000833676	0.00334894	0.0335907	0.00214453	0.010028	0.00725475	0.00564797	0.0804243
	10ng/ml LPS	4.91882	2.42605	12.3861	2.335	25.2703	4.92493	15.7248	98.2373
	50µM TLC + 10ng/ml LPS	0.86567	0.266088	0.695752	0.707052	0.470521	2.28295	0.740384	24.741
	100µM N6.cAMP	0.00185722	0.00372714	0.104377	0.0140817	0.071462	0.0222177	0.162493	0.0797595
	100µM N6.cAMP + 10ng/ml LPS	2.4898	0.123068	0.211476	0.430055	0.0953184	2.23915	0.329292	1.168
	ΔΔCT value
	CXCL9
	Buffy Number	#160	#162	#161	#164	#186	#166	#189	#187
	control	2.40512	1.35998	n.d.	3.39816	3.88116	0.791606	0.161399	0.771597
	DMSO	1	1	1	1	1	1	1	1
	50µM TLC	1.11781	1.16884	5.96688	0.43175	1.28676	0.605323	0.0767519	1.29045
	10ng/ml LPS	6595.28	846.734	2200.2	470.097	3242.6	410.927	213.689	1576.27
	50µM TLC + 10ng/ml LPS	1160.71	92.8697	123.59	142.348	60.3756	190.485	10.0613	396.982
	100µM N6.cAMP	2.4902	1.30084	18.541	2.83502	9.16975	1.8538	2.20817	1.27979
	100µM N6.cAMP + 10ng/ml LPS	3338.39	42.9531	37.5655	86.5813	12.2309	186.831	4.47484	18.7411

## Sheet: 8 chloro cAMP
Reprogramming of pro-inflammatory human macrophages to an anti-inflammatory phenotype by bile acids.
Marianne Wammers, Anna-Kathrin Schupp, Johannes G. Bode, Christian Ehlting, Stephanie Wolf, René Deenen, Karl Köhrer, Dieter Häussinger, Dirk Graf
Supplementary Data 3		figure 6
	Δct value
	CCL5
	buffy number	#160	#162	#161	#186	#189	#166
	control	0.211503	1.5636	0.846051	0.53403	1.88546	0.876462
	DMSO	0.213	1.60034	0.806607	0.656678	0.841968	0.96591
	50µM TLC	0.243601	0.832636	0.961226	0.447514	0.232162	0.751255
	10ng/ml LPS	36.2873	77.2627	91.5049	142.018	119.155	94.6234
	50µM TLC + 10ng/ml LPS	24.795	50.2722	66.8038	59.173	67.2574	85.1891
	100µM/mL 8 cloro cAMP	0.238949	1.38268	6.33023	0.717405	1.26005	0.895452
	100µM/ml 8 chloro cAMP + 10 ng/ml LPS	21.3187	52.889	113.537	111.647	259.383	135.392
	ΔΔ CT value
	CCL5
	buffy number	#160	#162	#161	#186	#189	#166
	control	0.992969	0.977045	1.0489	0.81323	2.23935	0.907395
	DMSO	1	1	1	1	1	1
	50µM TLC	1.14367	0.520287	1.19169	0.681483	0.275737	0.777769
	10ng/ml LPS	170.363	48.279	113.444	216.267	141.519	97.963
	50µM TLC + 10ng/ml LPS	116.408	31.4134	82.8208	90.1097	79.8812	88.1957
	100µM/mL 8 cloro cAMP	1.12182	0.863995	7.84798	1.09248	1.49655	0.927056
	100µM/ml 8 chloro cAMP+ 10 ng/ml LPS	100.087	33.0486	140.759	170.018	308.068	140.17
	ΔCT value
	CXCL9
	buffy number	#160	#162	#161	#186	#189	#166	#187
	control	0.00179376	0.00389658	n.d.	0.0302468	0.0118769	0.00948734	0.0480879
	DMSO	0.00074581	0.00286518	0.00562953	0.00779323	0.0735873	0.0119849	0.0623226
	50µM TLC	0.000833676	0.00334894	0.0335907	0.010028	0.00564797	0.00725475	0.0804243
	10ng/ml LPS	4.91882	2.42605	12.3861	25.2703	15.7248	4.92493	98.2373
	50µM TLC + 10ng/ml LPS	0.86567	0.266088	0.695752	0.470521	0.740384	2.28295	24.741
	100µM/mL 8 cloro cAMP	0.000893171	0.00609885	0.0810391	0.0221868	0.0339785	0.00667856	0.0444064
	100µM/ml 8 chloro cAMP+ 10 ng/ml LPS	0.366426	1.80047	13.8963	40.133	37.158	9.91556	65.0261
	ΔΔCT value
	CXCL9
	buffy number	160	162	161	186	189	166	187
	control	2.40512	1.35998		3.88116	0.161399	0.791606	0.771597
	DMSO	1	1	1	1	1	1	1
	50µM TLC	1.11781	1.16884	5.96688	1.28676	0.0767519	0.605323	1.29045
	10ng/ml LPS	6595.28	846.734	2200.2	3242.6	213.689	410.927	1576.27
	50µM TLC + 10ng/ml LPS	1160.71	92.8697	123.59	60.3756	10.0613	190.485	396.982
	100µM/mL 8 cloro cAMP	1.19758	2.12861	14.3954	2.84693	0.461744	0.557246	0.712524
	100µM/ml 8 chloro cAMP+ 10 ng/ml LPS	491.314	628.398	2468.47	5149.73	504.95	827.336	1043.38

## Sheet: cycloheximidine
Reprogramming of pro-inflammatory human macrophages to an anti-inflammatory phenotype by bile acids.
Marianne Wammers, Anna-Kathrin Schupp, Johannes G. Bode, Christian Ehlting, Stephanie Wolf, René Deenen, Karl Köhrer, Dieter Häussinger, Dirk Graf
Supplementary Data 3		Figure 6
	ΔCT value
	CXCL9
	buffy number	#133	#129	#130	#134	#136	#138	#139
	control	0.0283984	0.0076217	0.00189737	0.164641	0.00243931	0.00285195	0.00385454
	DMSO	0.15463	0.00254665	0.00172236	3.00379	0.0101902	0.00312411	0.00107386
	50µM TLC	0.0120638	0.00753866	0.000858257	0.345068	0.00344067	0.0136965	0.00293977
	10ng/ml LPS	3.98198	0.725219	0.978933	11.4907	6.36176	30.2021	9.57168
	50µM TLC + 10ng/ml LPS	0.0410245	0.348646	0.141164	2.90179	2.47103	0.355059	4.71919
	3.6 µM Cycloheximidine	0.064139	0.000306775	0.00152619	0.922531	0.00249084	0.000948467	0.00150212
	3.6 µM Cycloheximidine + 50µM TLC	0.00926904	0.00402531	0.00201965	0.0971788	0.00106862	0.000260674	0.00179839
	3.6µM Cycloheximidine + 10 ng/ml LPS	1.78524	0.469991	2.31436	14.1679	0.0351234	1.99046	7.33599
	3.6µM Cycloheximidine + 50µM TLC + 10ng/ml LPS	0.149965	0.134043	0.744274	2.56522	0.0411696	0.501079	0.020996
	ΔΔCT value
	CXCL9
	buffy number	#133	#129	#130	#134	#136	#138	#139
	control	0.183654	2.99283	1.10161	0.0548111	0.239378	0.912884	3.58942
	DMSO	1	1	1	1	1	1	1
	50µM TLC	0.0780172	2.96023	0.498303	0.114877	0.337646	4.38413	2.73757
	10ng/ml LPS	25.7517	284.774	568.367	3.82541	624.303	9667.43	8913.32
	50µM TLC + 10ng/ml LPS	0.265308	136.904	81.9597	0.966043	242.492	113.651	4394.6
	3.6 µM Cycloheximidine	0.414791	0.120462	0.886103	0.307122	0.244435	0.303596	1.39881
	3.6 µM Cycloheximidine + 50µM TLC	0.0599434	1.58063	1.1726	0.0323521	0.104867	0.0834393	1.67469
	3.6µM Cycloheximidine + 10 ng/ml LPS	11.5452	184.552	1343.72	4.71669	3.44679	637.13	6831.41
	3.6µM Cycloheximidine + 50µM TLC + 10ng/ml LPS	0.969831	52.6351	432.124	0.853993	4.04012	160.391	19.5518
	ΔCT value
	CXCL10
	buffy number	#135	#133	#130	#136	#129	#138	#134
	control	0.0295986	0.0222481	0.0137244	0.020176	0.0233138	0.00976031	0.0137991
	DMSO	0.0205902	0.0248359	0.0204515	0.0683974	0.00934923	0.0238003	0.189003
	50µM TLC	0.00637042	0.00959208	0.0192692	0.0168107	0.0134975	0.0222257	0.00858947
	10ng/ml LPS	2.60277	3.05036	12.2213	13.6592	1.86145	40.6885	20.1579
	50µM TLC + 10ng/ml LPS	3.12355	0.973722	0.245756	11.7905	1.20985	4.88949	6.79825
	3.6 µM Cycloheximidine	0.0817592	0.0252868	0.0269355	0.0258931	0.00757368	0.0261888	0.180222
	3.6 µM Cycloheximidine + 50µM TLC	0.0534755	0.0255587	0.0169645	0.0132403	0.0290466	0.0394951	0.0308549
	3.6µM Cycloheximidine + 10 ng/ml LPS	6.90158	9.23204	4.18681	0.18918	1.56745	9.27005	15.0845
	3.6µM Cycloheximidine + 50µM TLC + 10ng/ml LPS	0.729108	4.82142	0.374381	0.194975	0.421011	5.87706	3.20495
	ΔΔCT value
	CXCL10
	buffy number	#135	#133	#130	#136	#129	#138	#134
	control	1.43751	0.895801	0.671071	0.294982	2.49366	0.410092	0.0730099
	DMSO	1	1	1	1	1	1	1
	50µM TLC	0.309391	0.386217	0.942191	0.24578	1.4437	0.933841	0.0454463
	10ng/ml LPS	126.408	122.82	597.575	199.703	199.101	1709.58	106.654
	50µM TLC + 10ng/ml LPS	151.701	39.2062	12.0165	172.382	129.407	205.438	35.9691
	3.6 µM Cycloheximidine	3.97078	1.01815	1.31705	0.378568	0.810085	1.10035	0.95354
	3.6 µM Cycloheximidine + 50µM TLC	2.59713	1.0291	0.829501	0.193579	3.10684	1.65944	0.163251
	3.6µM Cycloheximidine + 10 ng/ml LPS	335.187	371.721	204.72	2.7659	167.655	389.493	79.8112
	3.6µM Cycloheximidine + 50µM TLC + 10ng/ml LPS	35.4104	194.131	18.3058	2.85061	45.0316	246.932	16.9572
	ΔCT value
	CXCL11
	buffy number	#135	#130	#136	#138	#128	#138	#139	#134
	control	0.0038231	0.00772223	0.00415408	0.00789932	0.0251691	0.0298064	0.0227396	0.0153555
	DMSO	0.00219803	0.00947388	0.0238505	0.0105016	0.0034977	0.0148384	0.0159793	0.0809124
	50µM TLC	0.000867135	0.00147883	0.0194996	0.0248652	0.0191373	0.00696188	0.0305026	0.00543272
	10ng/ml LPS	0.219325	1.6647	14.2628	46.7135	1.44492	3.94317	31.3072	15.7589
	50µM TLC + 10ng/ml LPS	0.235418	0.57249	9.77301	5.20454	0.801691	0.0404339	14.7558	4.19934
	3.6 µM Cycloheximidine	0.0055574	0.0290585	0.0333023	0.0318158	0.00345511	0.00374736	0.0372855	0.142233
	3.6 µM Cycloheximidine + 50µM TLC	0.00424541	0.0224415	0.00668009	0.0309905	0.0232653	0.00497776	0.0334359	0.0241958
	3.6µM Cycloheximidine + 10 ng/ml LPS	2.98019	18.5111	1.67981	37.3841	5.23492	7.40704	54.1578	33.8565
	3.6µM Cycloheximidine + 50µM TLC + 10ng/ml LPS	0.265485	8.18913	1.0432	38.3319	1.37594	0.731198	0.670437	9.08671
	ΔΔCT value
	CXCL11
	buffy number	#135	#130	#136	#138	#128	#138	#139	#134
	control	1.73933	0.815107	0.294982	0.752201	7.1959	2.00873	1.42307	0.18978
	DMSO	1	1	1	1	1	1	1	1
	50µM TLC	0.394506	0.156096	0.24578	2.36775	5.47141	0.469179	1.90888	0.0671431
	10ng/ml LPS	99.7826	175.715	199.703	4448.22	413.105	265.74	1959.23	194.765
	50µM TLC + 10ng/ml LPS	107.104	60.4282	172.382	495.594	229.205	2.72494	923.432	51.8998
	3.6 µM Cycloheximidine	2.52836	3.06722	0.378568	3.02961	0.987823	0.252544	2.33336	1.75786
	3.6 µM Cycloheximidine + 50µM TLC	1.93146	2.36877	0.193579	2.95102	6.65161	0.335464	2.09245	0.299037
	3.6µM Cycloheximidine + 10 ng/ml LPS	1355.85	1953.91	2.7659	3559.85	1496.68	499.179	3389.24	418.434
	3.6µM Cycloheximidine + 50µM TLC + 10ng/ml LPS	120.783	864.39	2.85061	3650.1	393.385	49.2773	41.9565	112.303
